# Supplementary material for: Microgravity induces proteomics changes involved in endoplasmic reticulum stress and mitochondrial protection
Source: Sci Rep. 2016 Sep 27;6:34091. doi: 10.1038/srep34091 (PMC5037457; doi:10.1038/srep34091)
Supplement: Supplementary Tables [file srep34091-s2.xls]

## Sheet: S1 - run order
Sample/Column ID	Proteomics ID	Sample Name	Condition	Time Point (h)	Batch	Run Order
Intensity [ID10538_01_UCA195_3354_043013]	ID10538_01	pool	pool	pool	QC	1
Intensity [ID10515_01_UCA195_3354_043013]	ID10515_01	0' - pilot	t0	0	1	2
Intensity [ID10517_01_UCA195_3354_043013]	ID10517_01	1xg - 48' - #1	1xg	48	1	3
Intensity [ID10521_01_UCA195_3354_043013]	ID10521_01	ug - 120' - #1	ug	120	1	4
Intensity [ID10516_01_UCA195_3354_043013]	ID10516_01	1xg - 12' - #1	1xg	12	1	5
Intensity [ID10520_01_UCA195_3354_043013]	ID10520_01	ug - 48' - #1	ug	48	1	6
Intensity [ID10519_01_UCA195_3354_043013]	ID10519_01	ug - 12' - #1	ug	12	1	7
Intensity [ID10518_01_UCA195_3354_043013]	ID10518_01	1xg - 120' - #1	1xg	120	1	8
Intensity [ID10538_02_UCA195_3354_043013]	ID10538_02	pool	pool	pool	QC	9
Intensity [ID10524_01_UCA195_3354_043013]	ID10524_01	1xg - 48' - #3	1xg	48	2	10
Intensity [ID10526_01_UCA195_3354_043013]	ID10526_01	ug - 12' - #3	ug	12	2	11
Intensity [ID10527_01_UCA195_3354_043013]	ID10527_01	ug - 48' - #3	ug	48	2	12
Intensity [ID10523_01_UCA195_3354_043013]	ID10523_01	1xg - 12' - #3	1xg	12	2	13
Intensity [ID10522_01_UCA195_3354_043013]	ID10522_01	0' - #3	t0	0	2	14
Intensity [ID10525_01_UCA195_3354_043013]	ID10525_01	1xg - 120' - #3	1xg	120	2	15
Intensity [ID10528_01_UCA195_3354_043013]	ID10528_01	ug - 120' - #3	ug	120	2	16
Intensity [ID10538_03_UCA195_3354_043013]	ID10538_03	pool	pool	pool	QC	17
Intensity [ID10532_01_UCA195_3354_043013]	ID10532_01	1xg - 120' - #4	1xg	120	3	18
Intensity [ID10530_01_UCA195_3354_043013]	ID10530_01	1xg - 12' - #4	1xg	12	3	19
Intensity [ID10529_01_UCA195_3354_043013]	ID10529_01	0' - #4	t0	0	3	20
Intensity [ID10535_01_UCA195_3354_043013]	ID10535_01	ug - 120' - #4	ug	120	3	21
Intensity [ID10533_01_UCA195_3354_043013]	ID10533_01	ug - 12' - #4	ug	12	3	22
Intensity [ID10534_01_UCA195_3354_043013]	ID10534_01	ug - 48' - #4	ug	48	3	23
Intensity [ID10531_01_UCA195_3354_043013]	ID10531_01	1xg - 48' - #4	1xg	48	3	24
Intensity [ID10538_04_UCA195_3354_043013]	ID10538_04	pool	pool	pool	QC	25

## Sheet: S2 - peptide expression
Monoisotopic m/z	Charge from Search Result	Peak Centroid Time	Modified Peptide Sequence	# K residues	# R residues	KP?	RP?	Max Plgs Peptide Score	Max Ion Score	PeptideTeller Probability	Primary Protein Name	Protein Description	Max Plgs Protein Score	ProteinTeller Probability	Peptide Count	Intensity ID10515_01_UCA195_3354_043013]	Intensity ID10516_01_UCA195_3354_043013]	Intensity ID10517_01_UCA195_3354_043013]	Intensity ID10518_01_UCA195_3354_043013]	Intensity ID10519_01_UCA195_3354_043013]	Intensity ID10520_01_UCA195_3354_043013]	Intensity ID10521_01_UCA195_3354_043013]	Intensity ID10522_01_UCA195_3354_043013]	Intensity ID10523_01_UCA195_3354_043013]	Intensity ID10524_01_UCA195_3354_043013]	Intensity ID10525_01_UCA195_3354_043013]	Intensity ID10526_01_UCA195_3354_043013]	Intensity ID10527_01_UCA195_3354_043013]	Intensity ID10528_01_UCA195_3354_043013]	Intensity ID10529_01_UCA195_3354_043013]	Intensity ID10530_01_UCA195_3354_043013]	Intensity ID10531_01_UCA195_3354_043013]	Intensity ID10532_01_UCA195_3354_043013]	Intensity ID10533_01_UCA195_3354_043013]	Intensity ID10534_01_UCA195_3354_043013]	Intensity ID10535_01_UCA195_3354_043013]	Intensity ID10538_01_UCA195_3354_043013]	Intensity ID10538_02_UCA195_3354_043013]	Intensity ID10538_03_UCA195_3354_043013]	Intensity ID10538_04_UCA195_3354_043013]	Average
621.34	2	44.486	LPASALLGEENK	1	0	0	0	9.2023	57.3	1	6978431	ref|NP_036951.1 long-chain specific acyl-CoA dehydrogenase, mitochondrial precursor [Rattus norvegicus]	10627.7	1	27	398260	727823	632417	401385	736436	708864	709418	713259	589823	623600	590512	698181	617587	784858	921247	815478	775837	579514	892461	826633	867151	643922	668580	797744	837487	702339
852.4021, 852.43036	2	43.866	AFVDSC[160.0307]LQLHETKR	1	1	0	0	6.682600021362305, 6.812600135803223		0.83, 0.97	6978431	ref|NP_036951.1 long-chain specific acyl-CoA dehydrogenase, mitochondrial precursor [Rattus norvegicus]	10627.7099609375, 6237.134765625	1	27	485140	1.01147e+06	230620	89516	1.2411e+06	235637	245314	1.62521e+06	1.3169e+06	407860	246473	1.72503e+06	380042	206171	1.15751e+06	1078842	286962	38615.4	1.20993e+06	289604	150921	683139	664085	706348	838570	662041
516.59155, 774.3789	2, 3	42.386	AFVDSC[160.0307]LQLHETK	1	0	0	0	7.4344000816345215, 8.26830005645752		1	6978431	ref|NP_036951.1 long-chain specific acyl-CoA dehydrogenase, mitochondrial precursor [Rattus norvegicus]	10627.7099609375, 4959.4482421875	1	27	260793	221555	184344	173344	214974	239735	302826	166966	152736	217441	246561	199653	206585	302991	218891	222168	238055	220183	256658	252061	317602	207936	209905	259618	266670	230410
670.649	3	55.012	FFQEEVIPYHEEWEK	1	0	0	0	8.5448	25.26	1	6978431	ref|NP_036951.1 long-chain specific acyl-CoA dehydrogenase, mitochondrial precursor [Rattus norvegicus]	10627.7	1	27	105772	252115	208992	110161	256002	213970	205697	233246	200682	217890	196074	280099	210894	242848	252512	301657	267640	178873	325809	269522	283691	208372	230074	257276	247786	230306
713.347	3	51.467	KFFQEEVIPYHEEWEK	2	0	0	0	8.0132		1	6978431	ref|NP_036951.1 long-chain specific acyl-CoA dehydrogenase, mitochondrial precursor [Rattus norvegicus]	10627.7	1	27	111102	137250	91371.2	33854.9	139769	102589	103422	116002	103150	120131	91188.1	144081	126463	140525	146808	153219	143847	77623.9	170748	153963	171584	129508	110355	125235	137100	123236
725.73126, 1086.041	2, 3	74.732	LTDIGIRRIFSSEHDIFR	0	3	0	0	6.825799942016602, 6.89900016784668		0.87, 0.99	6978431	ref|NP_036951.1 long-chain specific acyl-CoA dehydrogenase, mitochondrial precursor [Rattus norvegicus]	10627.7099609375, 5953.72021484375	1	27	166479	72746.1	106666	183482	53685.7	148490	216663	77602.7	47331.5	118634	193649	49081.6	142717	106709	100268	82864	128903	157181	69171.4	163017	255304	15656.8	13447	13490.4	13419	107866
578.061	2	55.356	QGLLGINIAEK	1	0	0	0	6.3975		0.96	6978431	ref|NP_036951.1 long-chain specific acyl-CoA dehydrogenase, mitochondrial precursor [Rattus norvegicus]	10627.7	1	27	22967.3	148476	51948.4	33368.2	184066	84634.9	86227.5	166937	193339	92117.9	63780.6	227763	88576.6	72179.4	101340	137863	49253	32969.8	152584	57158.7	64635.6	79059.9	85898.9	98571.8	98833.3	98982
775.874, 775.8748	2	60.979	AQDTAELFFEDVR[166.1094]	0	1	0	0	8.739899635314941, 8.939200401306152		0.89, 1.0	6978431	ref|NP_036951.1 long-chain specific acyl-CoA dehydrogenase, mitochondrial precursor [Rattus norvegicus]	6744.4638671875, 7360.22705078125	1	27	546443	30820	51912.7	104389	38682.3	30785.4	53016.8	14594	31815	68033.5	56083	43347.6	44647.5	81777.4	14852.2	33280.5	56338.8	153507	44050	50943.3	74986.9	73957.8	84969.1	87973.7	99069.2	78811
792.398	3	42.525	LHKMGMK[136.1092]AQ[129.0426]DTAELFFEDVR	2	1	0	0	6.6656		0.94	6978431	ref|NP_036951.1 long-chain specific acyl-CoA dehydrogenase, mitochondrial precursor [Rattus norvegicus]	5568.53	1	27	28778.4	87445	47061	19669.1	72554	66356.8	87507	60251.2	67201.4	79630.1	58560.8	73735.4	83316	83667	92130.6	47726.5	72599.8	39737.5	99095.3	136224	123240	65589.7	59800.6	86529.6	88465.5	73074.9
724.905	2	43.727	VQPIYGGTNEIMK	1	0	0	0	7.6379		0.7	6978431	ref|NP_036951.1 long-chain specific acyl-CoA dehydrogenase, mitochondrial precursor [Rattus norvegicus]	10627.7	1	27	79321	78432.6	53181.4	73677.4	84116.2	38605.8	38430.2	118325	68838.3	50999.5	45726.7	87823.6	33007.1	33824.2	66590.4	94777.5	50459.2	67898.7	85177	37949.8	26340.1	53190.8	61681.2	61998.6	49686.1	61602.3
568.788	2	34.768	RLDSASASMAK	1	1	0	0	6.8565		0.82	6978431	ref|NP_036951.1 long-chain specific acyl-CoA dehydrogenase, mitochondrial precursor [Rattus norvegicus]	5950.09	1	27	19374.8	66189	60703	82994.3	42586.6	61773	75351.2	54041.9	48555.9	50405.6	53767.9	38995.8	59552.6	57746.2	54165.9	44082.2	42187.4	83246	41809.6	38364.1	57031	60080.1	55984.1	68416	51160.1	54742.6
582.293	2	45.007	SGSDWILNGSK	1	0	0	0	8.3428		1	6978431	ref|NP_036951.1 long-chain specific acyl-CoA dehydrogenase, mitochondrial precursor [Rattus norvegicus]	10627.7	1	27	12114	55575.2	52657.7	127702	53469.8	47184.1	42053.8	51272.4	33861.3	42155.1	45216.1	52529.6	40651.6	47370	59859.4	69138.9	68173.2	0	72473.4	56874.9	71078	67210.4	63142.7	61055.5	73457.8	54651.1
678.012	3	54.726	VQPIYGGTNEIMKELIAR	1	1	0	0	6.6173		0.98	6978431	ref|NP_036951.1 long-chain specific acyl-CoA dehydrogenase, mitochondrial precursor [Rattus norvegicus]	6597	1	27	28926.3	59735.9	39125.9	44057.4	56770.8	32639.1	27952.9	78212.9	53653.1	35256.2	40700.5	59803.7	39125.5	35905	59496.7	82533.4	54677	44046.5	79946.7	63501.5	53413.3	53149.6	51238.9	49660.1	54952.4	51139.2
630.823	2	43.988	IFSSEHDIFR[166.1094]	0	1	0	0	7.4218		1	6978431	ref|NP_036951.1 long-chain specific acyl-CoA dehydrogenase, mitochondrial precursor [Rattus norvegicus]	5568.53	1	27	77205.6	34414.1	40829.1	37313.2	40023.1	37018	46207.6	32532.3	32553.8	38634.7	38238	42207.8	44134.9	49107.5	42840.2	47713	51778.1	58745.6	55286.7	51751.4	38597	50336.5	53070.4	53299.3	48558.2	45695.8
660.325	2	44.549	RSGSDWILNGSK	1	1	0	0	6.9909		1	6978431	ref|NP_036951.1 long-chain specific acyl-CoA dehydrogenase, mitochondrial precursor [Rattus norvegicus]	6378.57	1	27	72805.9	31690.5	22850.8	28241.5	41661.4	32066.6	43875.1	26152.2	45791.9	41925.9	21109.4	44625.5	61169.2	55689.5	32003.2	30984.6	32999.8	11011.2	35683.7	56491.7	44842.8	32533.9	33710.8	36185.4	40902.5	38280.2
809.84924, 810.4142	2	56.388	EQIEQFIPQMTAGK	1	0	0	0	6.987500190734863, 7.4807000160217285		1	6978431	ref|NP_036951.1 long-chain specific acyl-CoA dehydrogenase, mitochondrial precursor [Rattus norvegicus]	10627.7099609375, 6744.4638671875	1	27	40765	32804.1	28004.1	27577.6	38600.4	31990.2	29229.9	36617.5	33290.9	29023.3	32973.7	39540.7	24003.5	35060.7	32292.4	35387.3	32056.3	40205.1	36049.4	28314.5	34799.8	33114.4	41853.3	42177	34387	34004.7
789.438	3	61.198	LHKMGMKAQDTAELFFEDVR	2	1	0	0	6.796		0.98	6978431	ref|NP_036951.1 long-chain specific acyl-CoA dehydrogenase, mitochondrial precursor [Rattus norvegicus]	7553.71	1	27	14015.3	34275.1	24731.7	7301.93	37512.4	30919.5	30580	41721.6	34444.9	29385.7	22693.7	45621.8	31369.8	38398.9	34221.2	32558.7	23744.2	15946.3	47565.5	29981.7	32212.5	28767.4	33397	34487.2	37703.5	30942.3
558.6092, 836.7727	2, 3	62.303	GFYYLMQELPQER	0	1	0	0	6.249599933624268, 6.492099761962891		0.93, 0.98	6978431	ref|NP_036951.1 long-chain specific acyl-CoA dehydrogenase, mitochondrial precursor [Rattus norvegicus]	3646.93603515625, 5950.09423828125	1	27	12408.7	33145.6	30444.3	34278.1	35787.8	21752.5	14066.5	37019	29883.9	24481.8	11034	32943.7	20977.6	21855.6	54275.6	39873.5	33468.3	17488.7	39677.7	42827.4	24090.8	22505	23201.7	25251.4	24578.9	28292.7
432.224	2	25.593	TNIC[160.0307]VTR	0	1	0	0	7.4887		1	6978431	ref|NP_036951.1 long-chain specific acyl-CoA dehydrogenase, mitochondrial precursor [Rattus norvegicus]	3703.92	1	27	29389.2	6312.65	5555.06	11559.2	5911.78	3089.21	3144.26	7700.58	6841.33	3967.88	44104.3	4519.19	6117.82	49758.2	43209.3	37618.8	32783.4	30426.9	41811.9	42713.3	62006	25706.5	26287.9	43120.2	39204.6	24514.4
534.021	4	39.708	AYVDARVQPIYGGTNEIMK[136.1092]	1	1	0	0	6.4277		0.94	6978431	ref|NP_036951.1 long-chain specific acyl-CoA dehydrogenase, mitochondrial precursor [Rattus norvegicus]	6597	1	27	4182.64	25204.5	12921.6	8358.75	28547.1	26696.3	19163.4	20628.7	22769.9	16379.7	15740.3	25947.8	24725.6	25584.6	22725.7	22095.8	18242.9	8866.57	26225.5	21976.8	23747	20715.6	21013.4	25937.8	21905	20412.1
709.031	3	54.637	AYVDARVQPIYGGTNEIMK	1	1	0	0	6.677		0.76	6978431	ref|NP_036951.1 long-chain specific acyl-CoA dehydrogenase, mitochondrial precursor [Rattus norvegicus]	5568.53	1	27	9628.02	20139.8	13587.1	14764.6	18763.4	14695.5	9731.38	19055	18972.1	15653.4	10662.5	24961.7	13855.4	16618.2	26784.6	32413.3	21411	10538.5	27185.5	21648	17410.5	17576.7	17054.4	19304.8	21616.1	18161.3
469.581	3	40.54	RIFSSEHDIFR	0	2	0	0	6.8124		0.76	6978431	ref|NP_036951.1 long-chain specific acyl-CoA dehydrogenase, mitochondrial precursor [Rattus norvegicus]	7553.71	1	27	22431.2	14416.6	14335.7	30720.2	12684.5	10507.5	13547	10611.3	19400.2	16713.9	12996.4	17112.4	19747	15180.2	8190.38	6977.41	5852.12	8173.82	13087.8	8002.82	8528.23	17248.7	13434.2	15696.2	12953.3	13942
615.842	2	43.439	ELIARQIVSDS	0	1	0	0	6.5278		0.84	6978431	ref|NP_036951.1 long-chain specific acyl-CoA dehydrogenase, mitochondrial precursor [Rattus norvegicus]	6237.13	1	27	13322.8	11791.2	11811.8	11805.6	4280.51	10573.1	8574.79	9773.26	8496.14	8738.67	9770.97	5798.96	13123.8	12788.2	15274.4	12785.1	15271.1	7762.24	8599.02	15813.7	15082.6	10973.5	9402.56	11642.1	7740.17	10839.9
582.782	2	47.031	SGSDWILN[115.0269]GSK	1	0	0	0	7.475		1	6978431	ref|NP_036951.1 long-chain specific acyl-CoA dehydrogenase, mitochondrial precursor [Rattus norvegicus]	6237.13	1	27	0	6567.73	9443.19	6303.07	11589.3	11680.5	7856.95	9857.86	8434.64	12073.2	10584.8	14058.5	13603.2	7409.36	7386.54	14287.8	12519.8	5719.82	18925.2	12778	7670.44	8213.88	10890	11503.3	12585.9	10077.7
631.848	2	62.731	TVAHIQ[129.0426]TVQHK	1	0	0	0	6.7364		0.87	6978431	ref|NP_036951.1 long-chain specific acyl-CoA dehydrogenase, mitochondrial precursor [Rattus norvegicus]	10627.7	1	27	1290.48	5774.59	3788.06	677.376	6444.8	4168.67	4623.41	5117.35	5218.49	5062.82	3411.89	5553.67	4793	7986.81	4131.22	5303.94	2537.55	3980.63	5788.49	1923.98	4659.14	4021.87	5469.5	3619.05	2641.21	4319.52
922.127	3	67.347	AQDTAELFFEDVRLPASALLGEEN[115.0269]K	1	1	0	0	6.4102		0.82	6978431	ref|NP_036951.1 long-chain specific acyl-CoA dehydrogenase, mitochondrial precursor [Rattus norvegicus]	6237.13	1	27	3561.71	2146.41	1985.97	2898.89	2603.49	1144.74	1810.17	3101.95	2062.09	2721.35	1540.95	4169.61	731.863	3222.91	1652.72	1211.44	1234.41	4468.59	2609.11	1638.33	1033.55	3286.11	3066.94	2439.63	2125.07	2338.72
503.466	2	38.757	SATLPPPSAR[166.1094]	0	1	0	0	6.5673		0.84	6978431	ref|NP_036951.1 long-chain specific acyl-CoA dehydrogenase, mitochondrial precursor [Rattus norvegicus]	3996.1	1	27	1968.87	1874.16	4580.27	2438.41	1273.85	1270.43	2033.99	1605.72	2577.93	2795.28	621.357	1776.33	3388.46	4927.1	492.112	2660.28	3971.43	853.282	1390.41	1905.5	1206.14	2134.21	1037.11	2095.17	2847.91	2149.03
664.0159, 995.5256	2, 3	83.116	SGELAVQALEQFATVVEAK	1	0	0	0	7.475	3.21, 53.21	0.95, 1.0	6978435	ref|NP_037023.1 very long-chain specific acyl-CoA dehydrogenase, mitochondrial precursor [Rattus norvegicus]	5204.74	1	25	216616	507295	206334	117391	503990	251829	205733	473830	525215	257342	172254	647002	274202	166431	343545	365592	198767	139214	358582	252244	247925	279725	220876	134203	169734	289435
663.325	2	54.437	GIVNEQFLLQR[166.1094]	0	1	0	0	6.4367		0.95	6978435	ref|NP_037023.1 very long-chain specific acyl-CoA dehydrogenase, mitochondrial precursor [Rattus norvegicus]	2624.13	1	25	176860	277022	201743	117635	314169	197918	156976	210822	296322	274273	181536	367963	263555	313333	285753	324694	240534	159097	332849	300573	252650	271368	275487	287838	292033	254920
673.998	3	43.496	ENMASLQSNPQQQELFR	0	1	0	0	6.5257		0.98	6978435	ref|NP_037023.1 very long-chain specific acyl-CoA dehydrogenase, mitochondrial precursor [Rattus norvegicus]	1877.92	1	25	44853.5	52520.1	51671.5	55356.9	55897.6	295427	212201	28467.9	95676.1	132030	144783	38576.6	298064	931774	30506.7	35902.7	54334.6	965623	41980.3	76612	233913	148751	149524	183804	153874	180485
779.401	2	50.776	AMVENGGLVTSNPLR	0	1	0	0	7.1096		0.93	6978435	ref|NP_037023.1 very long-chain specific acyl-CoA dehydrogenase, mitochondrial precursor [Rattus norvegicus]	5204.74	1	25	17685.6	145520	91468.1	27267.7	174900	100705	80830.1	113135	186137	147589	89650.9	210349	139287	177406	96010.2	149874	133686	40853.6	170796	83170.8	90264.3	142448	125084	108128	129583	118873
859.783	3	74.414	ELGAFGLQVPSELGGLGLSNTQYAR	0	1	0	0	8.2374		1	6978435	ref|NP_037023.1 very long-chain specific acyl-CoA dehydrogenase, mitochondrial precursor [Rattus norvegicus]	5204.74	1	25	73873.7	116968	83940.8	51342.9	122747	84600.7	82433.6	92021.3	101359	89739.2	69476.8	138036	83764.8	74357.5	88140.7	112957	74584.2	72100.5	141045	92191.7	100870	99193.1	88689.7	66464.5	77379.5	91131.1
467.77365, 467.77902	2	39.69	ITAFVVER	0	1	0	0	6.303500175476074, 7.498199939727783		0.93, 0.94	6978435	ref|NP_037023.1 very long-chain specific acyl-CoA dehydrogenase, mitochondrial precursor [Rattus norvegicus]	2618.25, 5204.7412109375	1	25	170029	65034.9	75125.2	175460	64424.5	67478.4	75532.6	53490.6	63900.3	62391.3	80041.3	68380.5	62528.1	78743	80984.2	78990	86442.4	137724	80882.7	77897	74998.1	73448.6	73971.7	84623.5	86137	83946.3
903.117	3	67.62	IRENMASLQSNPQQQELFRN[115.0269]FR	0	3	0	0	6.5873		0.72	6978435	ref|NP_037023.1 very long-chain specific acyl-CoA dehydrogenase, mitochondrial precursor [Rattus norvegicus]	3222.43	1	25	171189	77190.4	51041.3	62635.4	86108.4	33333.2	34877.8	116631	57140.7	51573.2	42696.3	88839.4	37195	29852.7	65328.4	79627.3	45006.8	85989.7	80842.8	38868.9	33815.5	90884	81925.9	65968	90393.6	67958.2
723.849	2	25.861	SLSEGYPTAQHEK	1	0	0	0	7.6048		1	6978435	ref|NP_037023.1 very long-chain specific acyl-CoA dehydrogenase, mitochondrial precursor [Rattus norvegicus]	5204.74	1	25	71912.2	39160.3	59089.6	52134.7	71152.5	87216.4	41944.8	60127.3	103584	66769.9	60912.9	74572.9	72894.7	85845.5	34561.2	53910.8	44531.6	46602.7	67589.2	57504.9	66149.3	67595.5	65595.5	53603.4	57191.5	62486.2
658.873	2	54.279	GIVNEQFLLQR	0	1	0	0	8.1308		1	6978435	ref|NP_037023.1 very long-chain specific acyl-CoA dehydrogenase, mitochondrial precursor [Rattus norvegicus]	5204.74	1	25	17954.9	47926	34879.1	13249.5	43269.2	45329.4	45304	40592.9	45016.3	41776.9	34974.9	46110.2	45056.4	54365.7	43861.3	47882.5	38626	23646.6	53457.6	49683.9	58452.9	39913.1	38847.3	38732.2	33936.7	40913.8
708.841	2	40.867	ASNTSEVYFDGVK	1	0	0	0	7.1215		1	6978435	ref|NP_037023.1 very long-chain specific acyl-CoA dehydrogenase, mitochondrial precursor [Rattus norvegicus]	2618.25	1	25	49893.8	17513.6	38849.9	36465.3	33287.5	29001.2	15303.7	27033.5	40018.5	38396.9	37911.6	47830.4	31982.7	33903.2	20559.5	48424.4	40313.7	53549.8	48621.3	35826.8	31687.8	55701.6	58726	49377.9	45762.8	38637.7
614.82	2	34.073	SFGGVTHGLPEK	1	0	0	0	7.3416		1	6978435	ref|NP_037023.1 very long-chain specific acyl-CoA dehydrogenase, mitochondrial precursor [Rattus norvegicus]	5204.74	1	25	18838.1	36376.5	25067.6	6437.7	35758.1	40100.1	36652	27771.3	35759.5	29190	20558.6	39822.4	32439.9	35430	42080.7	45756.7	32165.8	25765.4	51484.8	40019.9	44846.7	29211.6	30557.6	30126.7	31490.3	32948.3
598.288	2	40.32	FFEEVNDPAK	1	0	0	0	7.6818		1	6978435	ref|NP_037023.1 very long-chain specific acyl-CoA dehydrogenase, mitochondrial precursor [Rattus norvegicus]	5204.74	1	25	17518.8	24611.7	21201.7	13076.8	34871.3	32520.4	18878.8	33375.1	45942.2	27664.6	25757.4	37342.5	27256.8	30579.4	34580	37748.6	27362.5	27648.2	42773.2	27266.9	31447.2	38491.1	39530.3	41528.8	30618.6	30783.7
633.666	3	36.222	SSRSAALQGQPRPTSAQ[129.0426]R	0	3	0	1	6.4363		0.83	6978435	ref|NP_037023.1 very long-chain specific acyl-CoA dehydrogenase, mitochondrial precursor [Rattus norvegicus]	3263.86	1	25	24927	28394	23338.3	17393.7	30511.5	27482.4	22376.8	25981.7	32818	35000.7	25253	42710.8	36408.2	35441.2	21042.9	31398.8	28964.1	18532.9	32801.2	32841.8	30143.1	29485.6	26442.5	27409.2	26533.3	28545.3
749.358	4	62.029	FFEEVNDPAKNDSLEKVEEDTLQGLK	3	0	0	0	6.8991		0.74	6978435	ref|NP_037023.1 very long-chain specific acyl-CoA dehydrogenase, mitochondrial precursor [Rattus norvegicus]	5204.74	1	25	523.455	14644.2	7828.75	4700.12	10831	12493.8	18274.7	13767.1	12450.2	9666.66	11270.9	9177.08	23178.6	30302.2	41794.2	14671.5	18995.5	20849.4	17590.3	79756.4	87986.5	22058.5	22284	17155.1	24830.4	21883.2
926.499	2	89	IWISNGGLADIFTVFAK	1	0	0	0	6.9474		1	6978435	ref|NP_037023.1 very long-chain specific acyl-CoA dehydrogenase, mitochondrial precursor [Rattus norvegicus]	5204.74	1	25	25033.1	33085.8	23139.7	18081.8	35971.6	25629.8	21696.6	29218.4	22180.1	18971.7	19356	27324.1	22032.2	17331.2	27919.5	25544.5	21186.7	27779.4	32264	18939.4	21547	5030.55	3131.36	2988.49	1389.45	21070.9
840.49	1	32.792	ELVGPVAR	0	1	0	0	6.8881		1	6978435	ref|NP_037023.1 very long-chain specific acyl-CoA dehydrogenase, mitochondrial precursor [Rattus norvegicus]	2316.4	1	25	42534.4	12662.4	19646.8	10012.8	25576.5	23142.4	9487.12	21373.4	23819.4	17125	15897.9	26949.4	21594.1	23257.2	17842.5	24645.8	21796.5	3615.34	29500.9	25697.1	21434.4	22067.2	21864.9	24006.5	20340.8	21035.6
832.08105, 1247.6149	2, 3	60.284	VASGQALAAFC[160.0307]LTEPSSGSDVASIR	0	1	0	0	6.791500091552734, 6.880300045013428		1	6978435	ref|NP_037023.1 very long-chain specific acyl-CoA dehydrogenase, mitochondrial precursor [Rattus norvegicus]	2618.25, 3222.425048828125	1	25	5366.24	22061.2	15776.4	8301.35	19267.3	18157.4	13674.9	18831.1	16722.1	16833.5	12320.8	22444.8	14411.8	14532.1	17849.9	31836.4	19831.4	9677.97	33166.1	23750.7	20436.9	17848.6	25147.1	23538.6	26485.2	18730.8
535.313	2	40.849	VAVNILNNGR	0	1	0	0	7.4467		1	6978435	ref|NP_037023.1 very long-chain specific acyl-CoA dehydrogenase, mitochondrial precursor [Rattus norvegicus]	5204.74	1	25	38315.2	17559.7	13499.8	6751.04	12860.9	14575.9	12006	13224.6	14800.4	11537.7	10127.5	14510.7	10499.6	16166.2	25889.1	22273.6	17271.4	22741.3	21550.2	15945.9	15967.5	13466.4	12843.4	11193.6	13251	15953.1
727.371	2	25.778	SLSEGYPTAQHEK[136.1092]	1	0	0	0	6.3326		0.92	6978435	ref|NP_037023.1 very long-chain specific acyl-CoA dehydrogenase, mitochondrial precursor [Rattus norvegicus]	682.259	1	25	95406.6	3403.47	11927.5	53184	4276.04	9763.99	7353.76	3744.88	6338.89	6102.82	16695.2	4032	6820.97	19071.1	1705.49	3678.03	8648.87	38619.6	3746.8	8578.25	19888.9	14999.1	14339.5	11727.8	11622.7	15427.1
630.68176, 630.6823	3	59.304	TGIGSGLSLSGIVHPELSR[166.1094]	0	1	0	0	6.591000080108643, 6.8206000328063965		0.97, 1.0	6978435	ref|NP_037023.1 very long-chain specific acyl-CoA dehydrogenase, mitochondrial precursor [Rattus norvegicus]	1948.6400146484375, 682.25927734375	1	25	100186	7191.6	13184	24180.4	4384.28	10002.7	11186.9	2723.51	7033.36	10026.5	12081.1	7536.8	11129.8	13777.3	2902.76	7664.17	13333.1	33011.5	5743.93	11777.9	10553.2	16339.4	14248.5	16379.8	13805.8	15215.4
508.284	2	43.82	ELTGLGNALK	1	0	0	0	7.582		1	6978435	ref|NP_037023.1 very long-chain specific acyl-CoA dehydrogenase, mitochondrial precursor [Rattus norvegicus]	5204.74	1	25	38876	9426.1	10312.5	10642.6	9014.25	7363.36	8537.79	4345.82	7215.98	8329.89	6951.51	9746.1	9371.95	10358	10521.1	15382.4	13957.4	14937.8	13517.8	13499.2	12886.1	7835.05	8729.61	12082.8	9626.82	11338.7
627.969	3	42.013	FFEEVNDPAKNDSLEK	2	0	0	0	6.7882		0.95	6978435	ref|NP_037023.1 very long-chain specific acyl-CoA dehydrogenase, mitochondrial precursor [Rattus norvegicus]	2624.13	1	25	4341.62	10222.4	6989.07	958.812	11042.2	9581.08	10165.2	8006.57	10048.8	9569.15	5720.51	14033.6	8068.72	8187.17	13269.6	13557.9	9505.92	2520.97	14833.9	11655.2	11570.9	9431.55	8460.42	9070.94	10187.6	9239.99
624.28534, 832.06506	3, 4	60.179	VTDEC[160.0307]IQIMGGMGFMKEPGVER[166.1094]	1	1	0	0	6.083000183105469, 6.485099792480469		0.8, 0.81	6978435	ref|NP_037023.1 very long-chain specific acyl-CoA dehydrogenase, mitochondrial precursor [Rattus norvegicus]	3222.425048828125, 3456.345947265625	1	25	1856.18	11891.5	15399.7	8943.98	8398.09	8479.28	7126.56	14496	7175.54	9739.5	5646.59	5792.69	4877.89	5211.68	14717.9	10042.7	10499.9	2174.21	6780.71	12686.8	9555.09	5921.57	6688.2	11767.9	7480.11	8534.01
561.308	2	45.277	DFQIEAAISK	1	0	0	0	6.1507		0.92	6978435	ref|NP_037023.1 very long-chain specific acyl-CoA dehydrogenase, mitochondrial precursor [Rattus norvegicus]	3130.23	1	25	17264.9	4352.12	14213.4	24561.6	1861.36	9444.13	15761	771.774	1609.44	5769.23	11759.8	1437.63	8567.31	14845.1	5129.3	4054.95	11444.9	0	2622.46	8363.04	12752.3	6890.08	6473.73	7174.13	7720.98	8193.79
594.322	2	48.601	IFEGTNDILR[166.1094]	0	1	0	0	7.095		1	6978435	ref|NP_037023.1 very long-chain specific acyl-CoA dehydrogenase, mitochondrial precursor [Rattus norvegicus]	2563.98	1	25	356.251	60.95	1485.43	2787.95	723.201	0	1480.88	0	166.702	2866.83	2054.09	355.844	509.351	2234.93	0	1118.48	1790.77	15075	398.906	1034.96	4925.2	2913.16	2400.11	3205.61	3637.62	2063.29
813.944	2	57.652	TVGIDDLTGEPLIQR	0	1	0	0	6.2341		0.87	6978479	ref|NP_037350.1 GTP:AMP phosphotransferase, mitochondrial [Rattus norvegicus]	665.312	1	8	11861.6	60875.9	84956.7	66707.8	71562.8	66500	76225.1	47740.1	50254.3	66960.8	54885.5	69082.8	63279.9	79164.1	56455.1	65547.6	82243.8	43871	76830.9	89468.7	87613.1	63546.7	64370.5	67117.4	76763.4	65755.4
853.922	2	68.412	NLTQC[160.0307]SWLLDGFPR	0	1	0	0	7.3018		1	6978479	ref|NP_037350.1 GTP:AMP phosphotransferase, mitochondrial [Rattus norvegicus]	1665.36	1	8	8402.48	51542.6	44253.8	15082.8	59064.4	44219.4	38669.6	44083.9	40760.8	46030	34070.6	58066.8	37544.3	40594.1	48735.7	46897.1	36381.3	21069.7	57798.8	46110.5	48695.8	67977.6	41310.7	40734.5	41421.7	42380.8
499.277	2	33.762	HLSSGDLLR	0	1	0	0	7.4168		0.79	6978479	ref|NP_037350.1 GTP:AMP phosphotransferase, mitochondrial [Rattus norvegicus]	3142.94	1	8	3574.84	37954.4	47763.2	18162.2	42648.4	56037.3	77949.9	45801.1	31792	38385.7	34481.6	40817.2	34608.1	54224.5	42141	37726.3	33173.7	32863.5	40664.5	36837.5	41625.8	37324.7	33044.8	36436.8	28119.6	38566.3
702.0626, 1052.5854	2, 3	79.119	VYQIDTVINLNVPFEVIK	1	0	0	0	6.4096999168396, 6.652200222015381		0.82, 0.98	6978479	ref|NP_037350.1 GTP:AMP phosphotransferase, mitochondrial [Rattus norvegicus]	1665.362060546875, 3142.93505859375	1	8	40293.5	44050.5	39815.2	26349.2	38816.2	46583.1	52218.7	42664.9	44572.7	45990.7	44053.5	50689.6	47334.8	32430.1	37391.4	33794.4	27111.8	21497.9	36085.9	36102.7	45434.2	2912.59	3149.78	4176.5	5654.41	33967
557.309	2	35.741	TLPQAEALDR	0	1	0	0	7.4158		1	6978479	ref|NP_037350.1 GTP:AMP phosphotransferase, mitochondrial [Rattus norvegicus]	1665.36	1	8	7909.42	12401.4	31816.3	23142.4	31250.5	39355.6	22253.9	28107.2	31486.1	33766.9	30189.8	32276.6	33204.8	47342.1	20239.9	35564.6	34093.1	34685.7	42036	40106.5	24557.6	36937.9	33580.5	38068.5	33682.1	31122.2
858.93	2	68.382	NLTQC[160.0307]SWLLDGFPR[166.1094]	0	1	0	0	7.0057		0.99	6978479	ref|NP_037350.1 GTP:AMP phosphotransferase, mitochondrial [Rattus norvegicus]	1570.59	1	8	10499.9	4465.32	10224	40607.1	5520.39	6212.4	7124.93	4590.36	1997.22	7198.73	8730.27	5409.08	2010.63	7015.64	3067.99	4526.39	8107.53	24120.1	5630.65	2787.49	5414.45	15314.9	10646.4	9890.2	12653.9	8950.64
627.367	3	63.746	LIPDDDMTRLALHELK	1	1	0	0	6.3997		0.75	6978479	ref|NP_037350.1 GTP:AMP phosphotransferase, mitochondrial [Rattus norvegicus]	3142.94	1	8	56424	1987.04	4651.8	6357.61	2173.94	4257.19	3548.92	2264.69	3034.67	2157.97	2851.58	916.787	3510.57	2929.08	3026.31	3557.96	5115.74	7946.98	2772.41	2296.4	4172.03	3086.49	2690.35	4144.34	3419.58	5571.78
818.957	2	57.318	TVGIDDLTGEPLIQR[166.1094]	0	1	0	0	7.1608		1	6978479	ref|NP_037350.1 GTP:AMP phosphotransferase, mitochondrial [Rattus norvegicus]	1570.59	1	8	8826.48	18.809	47.109	40.547	4.275	344.551	510.374	145.247	120.812	3.835	208.829	118.823	46.078	23.032	98.666	32.34	340.943	0	149.7	31.195	385.72	0	0	0	28.067	461.017
784.434	2	60.528	AIGVSNFNPLQIER[166.1094]	0	1	0	0	6.5996		1	6978491	ref|NP_036630.1 aldose reductase [Rattus norvegicus]	431.621	0.29	1	623.707	821.525	5811.31	54869.7	469.609	1400.65	3742.2	682.045	1818.32	846.998	9726.52	86.905	709.741	4225.9	258.898	1841.07	16839.1	63084	1326.45	2775.18	3480.51	6920.59	8047.74	7769.58	11031.5	8368.39
540.982	3	52.3	IVPIAIQLNQTPGEK	1	0	0	0	5.4335		0.77	6978493	ref|NP_036954.1 arachidonate 5-lipoxygenase [Rattus norvegicus]	105.848	0	1	175120	170066	262468	242591	113557	185615	160821	206370	100279	122897	141285	58004.4	77309.4	153201	177922	70251.5	110078	88517.8	50070.5	76562.4	118709	113617	116027	147235	126882	134618
631.807	2	44.657	TPAQFDADELR	0	1	0	0	6.239		0.82	6978501	ref|NP_037036.1 annexin A1 [Rattus norvegicus]	358.167	1	8	534558	278763	379588	419957	289187	282277	380019	176719	269029	390521	276754	335421	352519	284599	228592	278076	418880	327810	313945	430722	467460	361657	335345	420487	437642	346821
612.3025, 612.30457	2	35.958	DITSDTSGDFR[166.1094]	0	1	0	0	6.975100040435791, 7.0100998878479		1	6978501	ref|NP_037036.1 annexin A1 [Rattus norvegicus]	3116.0830078125, 3154.4130859375	1	8	1.09359e+06	20330.3	46660	130742	22037.7	28545.3	68482.4	7202.28	27771.8	53277.4	67264.1	27068.6	30160.2	73539.1	7404.61	23437.6	43987.1	110249	16694.3	29831.2	47035.5	83811.9	76656	84212.5	72808.1	91711.8
780.911	2	64.849	GTDVNVFNTILTTR[166.1094]	0	1	0	0	8.0572		1	6978501	ref|NP_037036.1 annexin A1 [Rattus norvegicus]	3154.41	1	8	117028	6923.76	14157.8	205647	2444.47	6477.12	9716.23	491.249	1005.09	4872.03	51792.7	668.853	4762.4	12753.2	1564.43	7116.52	14659.7	100714	4700.91	4134.4	7982.49	19805.2	20619.5	18861.7	21741.2	26425.6
581.958	3	47.063	SEIDMNEIKVFYQK	2	0	0	0	6.4074		0.91	6978501	ref|NP_037036.1 annexin A1 [Rattus norvegicus]	3116.08	1	8	128986	13083.3	16338.6	12008.2	10758.7	12006	17577.8	10447.9	7305.72	13991.4	14282.2	11003.5	16325.8	9875.84	17972.9	13746.6	22000.2	20231.9	14748	16542.8	17605.1	19276.3	20779.4	21005.3	26534.4	20177.3
698.397	2	72.508	GVDEATIIDILTK[136.1092]	1	0	0	0	7.9535		1	6978501	ref|NP_037036.1 annexin A1 [Rattus norvegicus]	3154.41	1	8	32109.6	5179.6	10400.7	135906	486.025	2819.28	7694.76	398.903	173.263	771.097	36809.1	924.766	98.808	4392.56	390.187	1592.05	8430.29	128938	547.186	644.813	5350.36	18899.8	14811.7	16714.8	15967.1	18018
878.966	2	76.863	GLGTDEDTLIEILTTR[166.1094]	0	1	0	0	7.8531		1	6978501	ref|NP_037036.1 annexin A1 [Rattus norvegicus]	3154.41	1	8	28705.1	8555.66	7077.17	105662	2686.15	5405.53	8636.41	1317.58	2878.8	3907.52	38471.9	608.31	3974.64	3379.31	1164.1	1036.74	6572.3	84174.4	394.529	1922.82	4536.92	4951.9	5033.46	6395.33	4299.56	13669.9
781.374	3	51.28	GGPGSAVSPYPSFNPSSDVAALHK	1	0	0	0	6.2811		0.92	6978501	ref|NP_037036.1 annexin A1 [Rattus norvegicus]	3154.41	1	8	127823	3561.9	6323.65	24073.1	5524.71	4408.55	2510.55	2094.31	3257.61	5072.97	10437.7	4189.67	3527.07	10591.7	8131.26	9214.84	9436.19	12656.6	7231.89	5660.65	6862.38	10112.5	7795.13	15214.8	8156.58	12554.8
694.389	2	72.543	GVDEATIIDILTK	1	0	0	0	6.7763		1	6978501	ref|NP_037036.1 annexin A1 [Rattus norvegicus]	3116.08	1	8	2513.73	8920.39	10396.9	19718.1	1567.94	9553.33	13142.1	6143.02	3024.49	1510.6	11184.5	236.777	2501.63	6691.51	16476.7	3520.24	8408.03	12168.9	743.546	1675.08	4897.33	4904.22	3699.2	4590.73	4271.61	6498.43
844.447	2	75.57	GLGTDEDSILNLLTAR	0	1	0	0	8.7019	95.83	1	6978505	ref|NP_037264.1 annexin A5 [Rattus norvegicus]	6413.81	1	18	152636	79767.2	105333	110478	63281.4	100574	153026	154452	56267.6	102055	196337	47427.6	118031	151994	114451	85936.3	128745	113115	76097.1	105221	158730	94890.5	94427.1	90728	91094.9	109804
906.942	2	56.438	YMTISGFQIEETIDR[166.1094]	0	1	0	0	6.7341		0.79	6978505	ref|NP_037264.1 annexin A5 [Rattus norvegicus]	3282.25	1	18	15044.8	180533	142016	70072.5	204419	56651.9	65038.9	218211	134612	115460	52355.5	206471	58359.2	25297.8	109520	125046	85255.5	18061.5	102695	74774.1	52231.2	111912	121259	44467.1	106681	99857.8
800.451	2	78.698	ETSGNLENLLLAVVK	1	0	0	0	8.3341		1	6978505	ref|NP_037264.1 annexin A5 [Rattus norvegicus]	6413.81	1	18	147537	62549.3	81752.7	94861.1	42008.1	71185	148783	124478	29211	79738	183601	20505.7	91991.7	107020	111308	75931.6	110622	101905	54432.7	139023	235796	89672.2	90258.5	73845.7	81946.4	97998.6
519.28	2	34.056	SELTGKFEK	2	0	0	0	6.3965		0.8	6978505	ref|NP_037264.1 annexin A5 [Rattus norvegicus]	4937.44	1	18	69909.7	121032	49582	34297.8	140483	69527.2	98301.7	164912	154195	80940.8	96663.9	179408	76260.5	111496	105667	110177	46953.7	46462.1	123700	58724.6	101822	109977	93362.4	95093.8	88601.3	97102
553.798	2	60.872	SEIDLFNIR	0	1	0	0	8.0821		1	6978505	ref|NP_037264.1 annexin A5 [Rattus norvegicus]	6413.81	1	18	12917.7	40992.5	79732.6	101402	35555.2	55444.9	105054	66595.2	29920.7	81459.9	151336	31254.5	63107.9	112142	59545.6	51572.3	88613.8	53680.9	45528	42426	50508.5	53053.7	61846.9	80709.3	87627.3	65681.1
629.788	2	44.986	GTVTDFSGFDGR	0	1	0	0	8.1261		1	6978505	ref|NP_037264.1 annexin A5 [Rattus norvegicus]	6413.81	1	18	21613.6	27940.3	48541.9	86442.6	20670.3	36430.5	65093.1	39245.8	18495.4	44279.2	90034.8	12908.9	43816.4	81727.7	35752.6	31813.2	73227.6	6250.14	25393.5	35447.6	64453.1	45120.4	44575.7	47802.1	58104.1	44207.2
460.782	2	53.318	FITILGTR	0	1	0	0	7.6207		1	6978505	ref|NP_037264.1 annexin A5 [Rattus norvegicus]	6413.81	1	18	15481.1	26909.6	39956.4	39682.4	14308.9	28593.7	74730.2	46599.5	11539.7	36252	76902.7	7714.53	39792.1	72885.3	46700.7	27348.5	57132.8	38134	21131.4	64379.9	94154.4	40925.2	37330.3	47433	41261.9	41891.2
859.113	3	76.102	AMKGLGTDEDSILNLLTARSN[115.0269]AQR	1	2	0	0	6.9343		1	6978505	ref|NP_037264.1 annexin A5 [Rattus norvegicus]	6413.81	1	18	8751.24	31752.5	30418.4	15158.7	33971	42270.6	38908.8	27782.4	34247.3	44728.7	39762.1	39922.2	45655.2	19343.7	31303.2	29407.6	33359.9	24125.3	38121.6	47322.7	53008.9	38496.6	38491.3	30998.3	34505.9	34072.6
849.455	2	75.55	GLGTDEDSILNLLTAR[166.1094]	0	1	0	0	8.9526		1	6978505	ref|NP_037264.1 annexin A5 [Rattus norvegicus]	7091.15	1	18	168260	4670.44	15803.6	220245	2096.1	8299.49	17306.7	283.124	2345.65	4956.19	77476.9	1039.37	6442.66	12688.5	131.4	2090.85	18657.8	135410	1322.22	2499.09	10179.4	23317.6	24067.2	23719.1	25809.1	32364.7
507.75757, 507.76294	2	40.031	LYDAYELK	1	0	0	0	6.42579984664917, 7.6717000007629395		0.77, 0.93	6978505	ref|NP_037264.1 annexin A5 [Rattus norvegicus]	1437.9439697265625, 4937.44189453125	1	18	26689.7	6884.74	32830.9	46842.7	6759.81	27487	32541	19012.3	14676.4	36896.2	94032.8	8095.39	39508.7	62789.5	19361.8	23641.5	43266.1	43273.8	17008	9840.03	11810.1	27502.8	27424.3	35593.6	24665.2	29537.4
1045.54	2	68.287	SIRSIPAYLAETLYYAMK	1	1	0	0	7.0395		0.85	6978505	ref|NP_037264.1 annexin A5 [Rattus norvegicus]	6413.81	1	18	368.532	33295.5	25834.6	24631.4	38547.1	13654.5	14070.9	23917.3	23736	34835.3	21274.9	45759.1	16241	5358.29	29370.6	38023.2	32456.2	36114.4	47590.3	41864.3	33133.8	47746.3	36506.3	33536.6	31551.1	29176.7
637.838	2	53.531	NFATSLYSMIK	1	0	0	0	6.4309		0.72	6978505	ref|NP_037264.1 annexin A5 [Rattus norvegicus]	6413.81	1	18	79153.5	21725.9	19577.9	25392.5	18410.6	32947.4	19419.9	26213.3	26180	19496.8	24013	23602.1	23768.9	28858	36606.4	27944.2	23139.4	24150	34936.5	44657.8	37852.2	23918.1	20163.7	27179.2	25420.7	28589.1
496.279	2	34.19	QQIAEEFK	1	0	0	0	6.8572		0.87	6978505	ref|NP_037264.1 annexin A5 [Rattus norvegicus]	7091.15	1	18	76339.6	13606.3	12668.6	33579.7	13514.1	10548.1	14777.5	19013.6	15344.7	11909.1	13637.9	11486.6	8769.43	11642.1	11774	12943.5	9266.98	21162	11517.8	6094.84	7525.24	15436.4	12718.7	19688.8	10586	16222.1
578.292	2	27.177	GAGTDDHTLIR	0	1	0	0	7.411		1	6978505	ref|NP_037264.1 annexin A5 [Rattus norvegicus]	4937.44	1	18	4991.93	1122.87	3360.56	7642.37	565.267	1911.59	11762.9	13617.3	660.431	5239.87	35273.5	278.645	9932.56	13313.6	5993.85	9841.25	20766.6	21547	3917	17888.2	22806.1	6302.81	13313.7	20482.7	13684	10648.7
555.826	3	56.067	SEIDLFNIRKEFR	1	2	0	0	6.9704		1	6978505	ref|NP_037264.1 annexin A5 [Rattus norvegicus]	5485.04	1	18	1507.84	2643.89	5566.18	23334.8	2261.27	2169.57	1888.4	5141.72	1510.54	2045.42	4370.63	1442.79	2257.96	4310.36	5821.97	3837.29	8385.4	7503.95	3436.43	3315.45	2575.49	4333.5	4822.64	3280.32	5340.15	4524.16
533.986	3	75.773	FITILGTRSVSHLR	0	2	0	0	6.7087		0.99	6978505	ref|NP_037264.1 annexin A5 [Rattus norvegicus]	6413.81	1	18	502.736	2129.2	3075.84	562.735	2300.01	2929.78	4386.04	2535.91	2336.68	2620.12	2656.98	1949.3	2617.93	5160.71	2323.43	1255.3	2097.71	1020.81	1938.79	2463.12	2710.63	1174.4	758.319	663.522	492.51	2106.5
742.701	3	35.657	KNFATSLYSMIKGDTSGDYK	3	0	0	0	6.4895		0.76	6978505	ref|NP_037264.1 annexin A5 [Rattus norvegicus]	6413.81	1	18	807.383	1439.62	1778	2596.07	1618.34	1647.85	2858.04	4190.85	679.268	1125.13	847.888	1115.34	910.401	353.629	4051.42	3587.7	3267.14	4888.88	3141.09	2751.27	1419.48	1478.58	1356.55	713.343	2099.41	2028.91
465.786	2	53.326	FITILGTR[166.1094]	0	1	0	0	7.9695		1	6978505	ref|NP_037264.1 annexin A5 [Rattus norvegicus]	7091.15	1	18	417.545	223.883	494.005	7084.33	233.391	52.506	691.386	75.744	183.115	716.041	3102	377.833	250.67	54.292	0	32.232	550.534	4173.96	18.018	8.677	296.773	1148.18	976.425	1206.97	770.301	925.552
945.467	3	83.919	EQPLDEELKDAFQNAYLELGGLGER	1	1	0	0	7.3434	33.47	1	6978543	ref|NP_036636.1 sodium/potassium-transporting ATPase subunit alpha-1 precursor [Rattus norvegicus]	1992.06	1	29	97106.1	432481	279796	208188	355313	182068	204913	382869	358667	304379	300894	381229	234898	107935	358476	364124	218383	266044	356530	255465	266030	58300.2	58095.1	21443.3	31037.3	243387
702.031	3	52.046	C[160.0307]SSILLHGK[136.1092]EQPLDEELK	2	0	0	0	6.4001		0.78	6978543	ref|NP_036636.1 sodium/potassium-transporting ATPase subunit alpha-1 precursor [Rattus norvegicus]	1992.06	1	29	708932	143150	130117	167941	183834	98624.9	42550.3	166120	116934	119316	65842.7	147333	116876	65169.2	158796	181204	140642	139056	181615	155503	44270.5	149769	160482	177650	187584	157972
914.4804, 915.47034	2	54.226	GVGIISEGNETVEDIAAR	0	1	0	0	6.260200023651123, 7.849899768829346		0.84, 0.89	6978543	ref|NP_036636.1 sodium/potassium-transporting ATPase subunit alpha-1 precursor [Rattus norvegicus]	1052.81005859375, 1960.4549560546875	1	29	78342.2	122732	79354.5	48541.6	103645	76369.1	77574.8	140879	128246	118290	102193	139504	93755.4	93386.2	152421	155168	97953.6	66058.9	194694	146035	144530	139321	121894	123418	130230	114981
760.356	2	45.537	SPDFTNENPLETR	0	1	0	0	6.9391		1	6978543	ref|NP_036636.1 sodium/potassium-transporting ATPase subunit alpha-1 precursor [Rattus norvegicus]	1992.06	1	29	53313.4	90714.5	83855.5	55473.4	123424	66203	65746.2	178037	142874	104601	115321	154045	94055	90869.3	147385	168269	104013	8147.47	175510	131069	118723	112410	110576	125039	129383	109962
629.84, 631.3457	2	46.992	IVEIPFNSTNK	1	0	0	0	6.589700222015381, 7.670499801635742	18.55	0.85, 0.93	6978543	ref|NP_036636.1 sodium/potassium-transporting ATPase subunit alpha-1 precursor [Rattus norvegicus]	1052.81005859375, 1992.0550537109375	1	29	52926.3	115015	113715	153293	91959.7	75164.3	86945.7	137891	89986.2	83872.2	100917	96387.2	57525.7	61498.7	152421	127163	127032	117214	149263	82143.6	78680.9	91146.6	95739.9	113433	114188	102621
544.29	2	37.928	LIIVEGC[160.0307]QR	0	1	0	0	7.586		0.92	6978543	ref|NP_036636.1 sodium/potassium-transporting ATPase subunit alpha-1 precursor [Rattus norvegicus]	1992.06	1	29	49127.7	103837	72565.3	48844.5	110908	60939.4	55701.8	141979	122181	78477.1	87537.6	109005	93726.9	62604.3	124220	134852	73630.6	66740	126551	100120	98305.8	101383	86468.9	95322.2	88436.9	91738.6
568.299	2	38.619	YHTEIVFAR	0	1	0	0	7.5986	8.36	1	6978543	ref|NP_036636.1 sodium/potassium-transporting ATPase subunit alpha-1 precursor [Rattus norvegicus]	1992.06	1	29	409.935	107168	61760.1	21074.3	95703.8	52588	68940.1	119522	117351	89126.1	79112.3	127609	80382.3	52949	119708	121768	60773.6	44655.8	140500	85614	67835.9	94032.2	72032.9	83984.9	84036.2	81945.5
815.378	2	27.006	VDNSSLTGESEPQTR[166.1094]	0	1	0	0	6.4138		0.95	6978543	ref|NP_036636.1 sodium/potassium-transporting ATPase subunit alpha-1 precursor [Rattus norvegicus]	1482.74	1	29	67602	46552.3	6764.67	21297.9	109955	25302.4	8564.89	202820	157867	8346.24	50310.1	90455.6	44664.7	28056	156797	168045	33812.4	33269.1	162938	30871	12704	130619	144173	99751	108690	78009.1
631.597	4	54.583	YTKIVEIPFNSTNKYQLSIHK	3	0	0	0	5.8273		0.96	6978543	ref|NP_036636.1 sodium/potassium-transporting ATPase subunit alpha-1 precursor [Rattus norvegicus]	1017.73	1	29	41264.2	118396	31089	33327.8	136789	26793.9	32653.8	211421	120046	41673	42535	137610	39718.1	30939.1	129523	139783	30083.2	24415.5	146792	38402.1	20932.1	56924.5	77716.2	93470.3	86546.6	75553.7
962.963	2	48.537	NLEAVETLGSTSTIC[160.0307]SDK	1	0	0	0	7.2645		1	6978543	ref|NP_036636.1 sodium/potassium-transporting ATPase subunit alpha-1 precursor [Rattus norvegicus]	1960.45	1	29	177322	83852.3	46123.9	28863.7	59150.1	46666.6	53824.2	81732.3	59821.6	52980.4	52280.2	74456.3	45751.9	53432.9	124989	90605.8	67866.1	47793.1	83583.4	69290.3	68850.1	92087.2	90030.1	82859.5	94205.7	73136.7
810.378	2	27.774	VDNSSLTGESEPQTR	0	1	0	0	7.633		1	6978543	ref|NP_036636.1 sodium/potassium-transporting ATPase subunit alpha-1 precursor [Rattus norvegicus]	1992.06	1	29	20324.5	85742.8	37400	24719	83983.4	30947	55481.9	82240.7	82592.6	71931.3	49442.2	99598.8	63083.7	33893.6	91106.3	181773	48348.1	58464.2	95092.9	59322.2	50130.7	66636.1	72742.7	98141.9	55043.3	67927.3
507.777	2	32.843	C[160.0307]SSILLHGK	1	0	0	0	6.4892		0.99	6978543	ref|NP_036636.1 sodium/potassium-transporting ATPase subunit alpha-1 precursor [Rattus norvegicus]	1482.74	1	29	30786.3	37053.2	38497.7	24331.8	53087.3	48913.1	25088.5	58596.6	62776.1	46766.1	40695.3	67395.2	56356.4	82155.7	64403.5	67085.1	51650	25224.5	83285.7	91780.5	82853.5	49548.1	50948.9	65290.1	53603.2	54326.9
491.771	2	39.409	LSLDELHR	0	1	0	0	7.6883		0.89	6978543	ref|NP_036636.1 sodium/potassium-transporting ATPase subunit alpha-1 precursor [Rattus norvegicus]	1992.06	1	29	17169.2	54355.4	23857.7	6815.82	49979.4	27328.7	21884.5	84301.7	67754.6	31185.3	28297.3	64540.2	44148.9	27523	78278.6	62231.1	26760.3	15672.1	72206.5	43848.9	43652.6	36280.4	38900.8	45715.4	37537.5	42009
606.851	3	37.832	DGPNALTPPPTTPEWVK	1	0	0	0	6.3065		0.78	6978543	ref|NP_036636.1 sodium/potassium-transporting ATPase subunit alpha-1 precursor [Rattus norvegicus]	1052.81	1	29	375487	10183	20317.1	40245.1	13652.5	20203.1	22416.3	7098.06	12871.3	18189.7	19214.7	12863.3	17345.2	30548.1	5164.21	8048.62	14307.9	62474.4	7012.59	8451.71	13135.8	35372.3	30389.6	34085.4	31158.6	34809.4
570.295	2	54.278	TSATWFALSR	0	1	0	0	7.1306		0.93	6978543	ref|NP_036636.1 sodium/potassium-transporting ATPase subunit alpha-1 precursor [Rattus norvegicus]	1992.06	1	29	6835.4	48656.6	31045.8	14892.6	36049.3	22678.1	22023.9	58670.8	48254.8	36610	36704.8	47835.9	26971.6	18750	36783.8	47663	22792.5	16554.5	49468.3	22767.9	25732.7	35482.9	35589.7	40493.8	35261	32982.8
495.807	2	43.611	LIFDNLKK	2	0	0	0	6.9638		0.88	6978543	ref|NP_036636.1 sodium/potassium-transporting ATPase subunit alpha-1 precursor [Rattus norvegicus]	1992.06	1	29	1433.11	39217.9	20623.7	9046.01	29238.9	22592.7	24827.7	45475.8	42120.4	26755.8	29731.9	42884.2	34286.2	17316.6	45955.4	43595.9	22365.2	17571	50312	35409.9	31410	30182.7	27515.9	32127.6	27892.2	29995.5
490.26385, 979.5175	1, 2	35.255	GIVVYTGDR	0	1	0	0	6.475100040435791, 6.5406999588012695		0.91	6978543	ref|NP_036636.1 sodium/potassium-transporting ATPase subunit alpha-1 precursor [Rattus norvegicus]	1049.7509765625, 1992.0550537109375	1	29	7298.74	24310.5	25154.6	28630.8	32117.4	30210.1	18778.5	33917.1	41422.7	32902.7	34843.6	34766.4	37006.9	12306.2	29326.8	32349.8	23773.1	22544.7	35702.5	23218.7	20290.2	34883.6	31868.1	29565.7	22425.8	27984.6
533.551	4	67.058	YGTDLSRGLTPARAAEILAR	0	3	0	0	6.3624		0.74	6978543	ref|NP_036636.1 sodium/potassium-transporting ATPase subunit alpha-1 precursor [Rattus norvegicus]	1415.35	1	29	35841.2	16051.3	17528.5	18758.3	22397	26765.7	30722.3	7663.25	25112.6	34147.9	20035.6	25584.1	35927.5	41812	10282.6	12428.1	16367	20192.5	13959.5	22243.4	22606.8	19207.9	16423.1	20421.1	17653.4	22005.3
920.475	2	53.926	GVGIISEGNETVEDIAAR[166.1094]	0	1	0	0	7.0689		1	6978543	ref|NP_036636.1 sodium/potassium-transporting ATPase subunit alpha-1 precursor [Rattus norvegicus]	1992.06	1	29	9963.75	8232.21	22650.7	84604.3	5688.25	6412.98	12011.5	1192.98	5619.45	12613.7	17278.2	10658.1	6846.41	9319.17	2006.4	11377.6	13794.2	76978.3	11942.9	8274.69	15683.6	31092.2	26322.5	33395.4	27541	18860
549.302	2	37.961	LIIVEGC[160.0307]QR[166.1094]	0	1	0	0	7.1435		1	6978543	ref|NP_036636.1 sodium/potassium-transporting ATPase subunit alpha-1 precursor [Rattus norvegicus]	1052.81	1	29	158140	293.173	13340.1	106554	2600.7	1289.49	445.866	1925.97	678.344	2773.13	14256.3	1545.19	128.82	124.763	55.952	3079.49	5396.97	90243	2101.05	919.635	5231.64	12641.6	12510.6	13682.6	14822.9	18591.2
573.3008, 573.3052	2	38.436	YHTEIVFAR[166.1094]	0	1	0	0	7.0269999504089355, 7.356900215148926		0.79, 1.0	6978543	ref|NP_036636.1 sodium/potassium-transporting ATPase subunit alpha-1 precursor [Rattus norvegicus]	1052.81005859375, 1819.4239501953125	1	29	121146	13204.2	12263.3	39071.4	8100.95	7840.09	9492.06	8441.32	11814.8	9681.85	13595.5	12063.9	12953.3	12742.1	7388.5	8667.74	11138	47711.6	8579.27	11709.2	9848.15	16060.3	12595.9	14124.3	16067.4	18252.1
615.842	2	37.173	AVAGDASESALLK	1	0	0	0	7.1876		1	6978543	ref|NP_036636.1 sodium/potassium-transporting ATPase subunit alpha-1 precursor [Rattus norvegicus]	1673.44	1	29	3004.65	31403.3	15185.5	1160.45	16416.5	20221	23021.6	19293.6	19321.9	21781.7	8763.58	19872.9	17074.4	14223	15822.9	23189.2	18870.4	2628.77	18485.5	25592.5	18305.8	17596.7	14848.9	10460.2	12975.5	16380.8
543.289	2	23.609	AC[160.0307]VVHGSDLK	1	0	0	0	6.7852		0.99	6978543	ref|NP_036636.1 sodium/potassium-transporting ATPase subunit alpha-1 precursor [Rattus norvegicus]	1044.44	1	29	16630.3	7181.05	9025.44	7369.63	6321.28	15461.1	10366.3	8117.96	7762.63	13403.2	13686.3	10277	12687.4	37458.9	19951.9	24523.1	14070.9	21770.3	27442.5	26081.9	21733.1	7761.26	11285.7	23559.3	28377.4	16092.2
526.629	3	36.957	LNIPVNQVNPRDAK	1	1	0	0	6.3508		0.97	6978543	ref|NP_036636.1 sodium/potassium-transporting ATPase subunit alpha-1 precursor [Rattus norvegicus]	1992.06	1	29	7988.5	15447.4	19892.3	7908.58	9132.82	11224.5	5920.68	23000.8	6383.92	10726.4	6397.92	5962.3	11650.2	7977.69	41800.8	21690.9	29176.4	2915.7	14910.8	30494.6	17464.9	16908.2	16125.4	18888.6	14774.4	14990.6
743.445	1	28.843	AAEILAR	0	1	0	0	5.9825		0.91	6978543	ref|NP_036636.1 sodium/potassium-transporting ATPase subunit alpha-1 precursor [Rattus norvegicus]	1017.73	1	29	1006.6	2280.31	2244.8	4430.61	5421.06	7940.24	3759.67	3915.79	5981.88	4660.44	20673.3	2725.27	8108.02	18223.4	19851.8	33404.2	16887.1	12495.3	23519.5	19125.6	16051.2	19818.3	18981.1	26066.1	26929.1	12980
496.774	2	39.39	LSLDELHR[166.1094]	0	1	0	0	6.9663		0.77	6978543	ref|NP_036636.1 sodium/potassium-transporting ATPase subunit alpha-1 precursor [Rattus norvegicus]	1052.81	1	29	42846.5	1945.34	5309.32	23352.5	8872.76	4446.03	1593.35	4139.63	9931.66	9949.09	8631.07	8158.78	13235.4	11923.8	426.751	3690.73	4744.62	30889	7134.65	9713.66	9442.76	11874.5	11230.6	15457	11759	10827.9
431.75378, 862.49896	1, 2	51.619	LIFDNLK	1	0	0	0	6.245699882507324, 6.520699977874756		0.93, 0.97	6978543	ref|NP_036636.1 sodium/potassium-transporting ATPase subunit alpha-1 precursor [Rattus norvegicus]	1308.4830322265625, 962.89208984375	1	29	1529.15	5715.3	3703.72	10031.6	5968.73	5373.75	5314.5	7826.85	7915.84	5948.43	8286.5	8660.6	5800.87	2721.66	9553.88	7469.1	6114.69	13566.3	7910.27	6016.35	8027.25	7539.94	7478.92	5193.09	8595.92	6890.53
575.299	2	54.281	TSATWFALSR[166.1094]	0	1	0	0	6.4568		1	6978543	ref|NP_036636.1 sodium/potassium-transporting ATPase subunit alpha-1 precursor [Rattus norvegicus]	1819.42	1	29	1347.79	1144.35	3814.99	10604.5	1470.32	567.549	2111.81	2127.51	1406.14	2788.29	2711.19	1140.19	2032.04	563.962	361.614	427.121	837.855	4569.83	543.977	1270.27	1327.12	2616.59	3328.96	3624.68	1275.33	2160.56
908.688	2	65.996	MSINAEDVVVGDLVEVK	1	0	0	0	6.257		0.87	6978543	ref|NP_036636.1 sodium/potassium-transporting ATPase subunit alpha-1 precursor [Rattus norvegicus]	1960.45	1	29	968.86	2890.26	1078.63	826.591	1421.64	304.629	276.223	3698.53	1565.82	1780.12	1725.52	2792.89	1262.98	127.404	2891.92	2916.56	921.257	2533.21	3791.97	1946.7	1604.27	2186.19	1799.3	1824.89	2091.8	1809.13
768.966	5	81.283	C[160.0307]STILVQGKEIPLDKEMQDAFQNAYMELGGLGER	2	1	0	0	5.8727		0.74	6978545	ref|NP_036637.1 sodium/potassium-transporting ATPase subunit alpha-2 precursor [Rattus norvegicus]	950.338	0.92	1	23250.5	28253.4	27129.8	24077.2	42948.9	72897.7	36981	13998.2	75053.1	43636.8	13686.5	23707.2	38797.8	26077.9	15344	14931.2	19933.7	5029.14	14539.9	28472.2	20432.2	261.925	262.888	841.921	613.28	24446.3
649.106	5	57.708	MTVAHMWFDNQIHEADTTEDQSGTSFDK	1	0	0	0	5.5658		0.99	6978547	ref|NP_036638.1 sodium/potassium-transporting ATPase subunit alpha-3 [Rattus norvegicus]	448.784	0.99	2	29173.3	179117	274882	382622	92653.2	235816	222266	174287	65993.4	170475	165137	22793.3	76199.3	128373	249516	83830.4	154556	151548	38459.6	75513.6	110009	111982	137675	157568	159544	146000
618.851	2	43.041	LNIPVSQVNPR	0	1	0	0	7.0465		1	6978547	ref|NP_036638.1 sodium/potassium-transporting ATPase subunit alpha-3 [Rattus norvegicus]	1207.74	0.99	2	97272.3	16953.6	5504.11	8913.84	17173.6	4772.9	8620.92	42503.9	29119.5	13971.6	11952.1	25702.2	16891.7	9918.79	28943.3	17772.8	9861.55	15522.7	27118.6	11453.6	8345.05	13473.2	12513.4	18013.5	23050.1	19813.6
952.015	2	67.206	IIELVPDGAPYITC[160.0307]ITK	1	0	0	0	5.9157		0.74	6978553	ref|NP_037045.1 sodium/potassium-transporting ATPase subunit beta-3 [Rattus norvegicus]	632.03	0	1	33257.2	17190.6	31523.9	45241.7	15399.4	14123.5	11947.8	18397.4	15428.1	23011.3	19541.5	14575.7	9934.04	6575.65	15994.6	13842.4	16602.6	16799	17487.9	16190.7	18346.6	16317.4	19677.6	18681.6	22296.7	18735.4
1512.05	3	76.475	QGEQLVRC[160.0307]GQFDGLVELATIC[160.0307]ALC[160.0307]NDSALDYNEAKGVYEK	2	1	0	0	6.8278		0.93	6978555	ref|NP_037046.1 sarcoplasmic/endoplasmic reticulum calcium ATPase 3 [Rattus norvegicus]	4678.21	1	11	73032.7	146083	97756.8	40480	147224	146038	125686	86743.2	138740	149984	112636	132696	146947	102522	97441.8	95950.5	104425	49533.1	114565	163138	142457	68172.8	60285.5	60030	64826.3	106696
637.972	3	50.72	AYTGREFDDLSPEQQR	0	2	0	0	6.5007		0.92	6978555	ref|NP_037046.1 sarcoplasmic/endoplasmic reticulum calcium ATPase 3 [Rattus norvegicus]	4187.54	1	11	41011.9	74807.8	34051.8	6414.13	89497.7	29764.8	28563.6	106358	65324.8	42573.7	20708.7	76440.5	39440.2	29380.4	112816	93625.6	46548.4	10028.1	93527.1	64249.4	29314.2	61145.3	51929.7	73655.8	65317.6	55459.8
507.294	3	48.641	RLGIFGDTEDVLGK	1	1	0	0	6.1408		0.89	6978555	ref|NP_037046.1 sarcoplasmic/endoplasmic reticulum calcium ATPase 3 [Rattus norvegicus]	3494.41	1	11	46537.9	49946.6	29134.5	18059.1	50314	40631.4	34246.6	33874.1	41845.6	41984.4	41048.7	49573.6	44829	50866.3	47695.7	28087.8	35230.9	49363.7	44852.2	34926.6	30114	51572.5	53951.2	64624.3	57865.1	42847
529.815	2	29.208	MARKNAIVR	1	2	0	0	6.5487		0.75	6978555	ref|NP_037046.1 sarcoplasmic/endoplasmic reticulum calcium ATPase 3 [Rattus norvegicus]	2904.03	1	11	50330.5	18601.3	18989.3	7985.9	27278.7	28573.1	24257.6	22527.1	33574.5	30845.1	24704.8	30703.4	38158.7	61452.5	33909.7	39310.4	30605.2	11996.9	39304.4	42499.9	40612.6	35821.4	32086.2	42895.1	36532.9	32142.3
661.363	3	53.772	IRSQMAAVEPERTPLQR	0	3	0	0	6.167		0.75	6978555	ref|NP_037046.1 sarcoplasmic/endoplasmic reticulum calcium ATPase 3 [Rattus norvegicus]	2904.03	1	11	20329.4	38221.7	22183.1	23573.4	39886.1	17402.7	17467.8	39036.3	41178	27427.7	13702.6	42647.6	22311.8	24296.1	33084.9	25901.6	28114.4	14472.6	30085.9	28806.6	30123	29583.8	29724.9	38809.3	25589.5	28158.4
474.231	3	38.849	MFVVAEAEAGAC[160.0307]R[166.1094]	0	1	0	0	6.4078		0.93	6978555	ref|NP_037046.1 sarcoplasmic/endoplasmic reticulum calcium ATPase 3 [Rattus norvegicus]	4671.47	1	11	37594	8235.9	5235.05	11723.1	11267.1	19414.6	69452.6	2845.85	36572.5	41608	54075.7	24115.1	51680.7	118169	3947.62	3144.75	4411.31	9570.5	6145.6	13726.8	52626.2	27343.9	23135.6	21433.4	22086.1	27182.4
681.702	2	61.293	LGIFGDTEDVLGK	1	0	0	0	6.735		0.98	6978555	ref|NP_037046.1 sarcoplasmic/endoplasmic reticulum calcium ATPase 3 [Rattus norvegicus]	4437.65	1	11	48994.3	24075.9	36694.4	26862	32341.4	21297.8	16544.7	29818.9	40022.5	29515	11577.2	31629.4	19346.5	21240.2	23841.6	31338.3	37456.9	9362.42	31392.6	24963.9	11612.6	20464.5	22880.2	25374	24587.2	26129.4
637.994	3	60.339	LGIFGDTEDVLGKAYTGR	1	1	0	0	6.2811		0.75	6978555	ref|NP_037046.1 sarcoplasmic/endoplasmic reticulum calcium ATPase 3 [Rattus norvegicus]	2164.59	1	11	2282.35	6137	6844.58	2114.82	6950.81	6245.62	5727	8153.74	10660.4	9149.72	4107.78	8396.21	8804.23	5124.19	6552.93	11144.2	9115.52	4139.58	10276.8	10866.4	9926.16	5749.63	5349.68	9225.74	9557.34	7304.09
470.755	4	47.714	MNVFDTDLKGLSRVER	1	2	0	0	6.3509		0.97	6978555	ref|NP_037046.1 sarcoplasmic/endoplasmic reticulum calcium ATPase 3 [Rattus norvegicus]	2596.34	1	11	2536.36	7654.14	6532.75	5013.8	4683.96	2146.82	2689.72	14750.9	2792.99	964.962	3992.84	3442.47	2071.5	3221.48	17437.4	12070	8065.44	3225.91	7957.11	4231.85	1830.5	4447.04	4842.82	6751.97	5990.74	5573.82
797.715	3	62.072	SAAEMVLSDDNFASIVAAVEEGR[166.1094]	0	1	0	0	6.8603		1	6978555	ref|NP_037046.1 sarcoplasmic/endoplasmic reticulum calcium ATPase 3 [Rattus norvegicus]	3494.41	1	11	0	2177.4	2544.11	681.463	2106.44	74.259	3.381	5377.74	5096.46	2558.48	1579.49	4910.27	1748.68	1749.19	6488.64	5275.49	2601.28	703.027	5379.6	2148.22	1340.77	2029.86	1401.82	694.968	798.436	2378.78
690.019	3	44.59	M[147.0354]FVKGAPESVIERC[160.0307]SSVR	1	2	0	0	6.419		0.79	6978555	ref|NP_037046.1 sarcoplasmic/endoplasmic reticulum calcium ATPase 3 [Rattus norvegicus]	4048.01	1	11	209.676	1578.22	460.978	302.192	473.702	2714.61	1804.57	62.045	15.39	1534.58	1418.47	1362.89	1918.79	3027.4	927.354	1578.99	2293.3	2296.26	2317.16	2261.16	3479.74	2362.86	2097.03	2328.32	2423.66	1649.97
865.461	2	52.083	EFDPTITDGSLSVPSR[166.1094]	0	1	0	0	7.1269		1	6978589	ref|NP_037278.1 non-muscle caldesmon [Rattus norvegicus]	837.263	1	4	13520.1	23680.9	38152.2	120168	19989	22513	29555.7	10520	17437.9	29858.5	31179	21868.4	22112	38973.1	22188.5	26648.5	28487.6	94634.7	23236.5	28521.7	31553	34555.4	34760.8	31415.6	38223.9	33350.1
520.761	2	21.956	VLEEEEQR[166.1094]	0	1	0	0	6.8561		1	6978589	ref|NP_037278.1 non-muscle caldesmon [Rattus norvegicus]	837.263	1	4	35819.3	22577.1	19616.8	103050	22888	22987.9	18607.9	24530.1	23130.9	17286.4	33546.7	19453.6	22904.7	22001.6	21255.1	34695.9	24482.5	92921.7	26474.1	28153.8	24535.7	40736.5	34510.4	33494.4	38889.4	32342
683.845	2	35.58	LEQYTNAIEGTK	1	0	0	0	5.9631		0.94	6978589	ref|NP_037278.1 non-muscle caldesmon [Rattus norvegicus]	837.263	1	4	14951.1	22007.8	58693.8	55795.3	16154.5	10595.2	5642.81	33279.6	15075.3	31864	6377.87	4265.98	1629.86	5378.65	22644.7	11966.5	22055.7	27568.2	5364.05	2030.93	742.124	25077.9	18628.3	20604.7	18044.8	18257.6
434.748	2	26.505	LQEALER[166.1094]	0	1	0	0	6.8601		1	6978589	ref|NP_037278.1 non-muscle caldesmon [Rattus norvegicus]	837.263	1	4	11971.6	3954.5	8195.49	45749.5	4697.08	4040.24	3176.66	9038.95	6146.73	3282.82	12146.4	3551.56	3502.9	4955.38	7159.9	6668.61	9788.78	57801.2	9651.47	6625.63	5378.95	9450.8	9241.39	16007.8	13073.8	11010.3
750.83716, 752.35297	2	30.511	FNSANEDNVTQVR[166.1094]	0	1	0	0	6.117800235748291, 6.184100151062012		0.91, 0.99	6978607	ref|NP_036652.1 catalase [Rattus norvegicus]	225.4105987548828, 973.7227172851562	1	13	73072.6	47701.4	51270.3	67283.9	122572	603479	181715	47578.6	239025	288760	252390	124131	686433	2368292	14894.5	44327.5	61572.8	1.23798e+06	71540.1	145422	240964	401032	338192	329169	303693	333700
828.402	2	74.816	EAETFPFNPFDLTK	1	0	0	0	6.8729	10.65	1	6978607	ref|NP_036652.1 catalase [Rattus norvegicus]	1299.76	1	13	16506.3	71993.3	41058.7	10725.1	64911.5	55470.6	58510.2	85687.7	74040.1	75356.5	45467.9	101074	64997.3	61064.8	61662.2	70057.2	51606.7	31056	90413.5	93648.9	101539	74401.3	76562.7	61744.7	73879.8	64537.4
696.329	2	34.84	NFTDVHPDYGAR	0	1	0	0	6.9351		1	6978607	ref|NP_036652.1 catalase [Rattus norvegicus]	1299.76	1	13	51566.8	29974.1	30176	11910.1	63369.2	38864.1	32643.5	72638.8	79348.6	52230.1	24760.1	86002.2	50445.2	46666.3	27102.4	64677	37286.3	20710.3	66662.8	45757.7	40532.8	39291.1	52817.4	37845.5	50369.1	46145.9
747.352	2	30.525	FNSANEDNVTQVR	0	1	0	0	7.501		1	6978607	ref|NP_036652.1 catalase [Rattus norvegicus]	1299.76	1	13	31194.8	28315.1	23449.4	4496.59	52002.5	52073.9	27518.4	53259.1	91105.4	67191.7	32638.8	98616.8	58690.6	65888.6	22644.7	61172.2	37016.2	15644.9	51989.4	59132.6	29567.1	33653.4	38912.1	46326.5	45061.6	45102.5
840.075	3	79.617	FYTEDGNWDLVGNNTPIFFIR	0	1	0	0	6.4073		0.98	6978607	ref|NP_036652.1 catalase [Rattus norvegicus]	1299.76	1	13	9638.04	47549.2	26094.1	20043.6	36676.9	32186	26778.2	35890.5	39042.5	33193.2	22656.6	45506	46368.7	62584.6	24286.3	34416.1	22420.3	24708.5	35647.8	30738.1	32821.9	31143.6	32714.4	18156	26253	31900.6
638.81	2	35.364	LAQEDPDYGLR	0	1	0	0	6.9545		1	6978607	ref|NP_036652.1 catalase [Rattus norvegicus]	1299.76	1	13	7707.88	14527.6	15991.3	16475.6	28324.1	11371.5	7277.27	30442.6	29470.7	32304.8	16180.7	43793.8	26401	29278.3	10470.6	41745.5	25942.5	20690	30016.4	38789	16700.1	9129.85	27862.2	28005.2	31020.5	23596.8
742.357	2	31.873	FSTVAGESGSADTVR	0	1	0	0	7.0998		1	6978607	ref|NP_036652.1 catalase [Rattus norvegicus]	1299.76	1	13	3509.37	6966.99	14137.8	15677	24945.4	21645.9	11604	26805.5	35208.6	23071.5	18375.9	40893.8	29572.4	47177.1	9293.58	34012	23308.7	1032.64	35422.1	30661.3	17562.3	27881.1	27821.4	30990.8	25393.3	23318.8
622.334	3	37.034	APQKPDVLTTGGGNPIGDK	2	0	1	0	6.2013		0.7	6978607	ref|NP_036652.1 catalase [Rattus norvegicus]	1008.65	1	13	4558.24	23960.4	10507.6	2603.16	20113.7	12088.1	9870.69	26659.8	27821.1	15755.4	13435.4	28587	19549.8	17201.5	18370.9	25562	14933.4	6926.42	26643.8	24520.3	21763.2	21891.4	17788.5	19185.2	17756.2	17922.1
669.327	2	30.594	LVNANGEAVYC[160.0307]K	1	0	0	0	6.0164		0.81	6978607	ref|NP_036652.1 catalase [Rattus norvegicus]	1008.65	1	13	27414.3	11236.1	9997.41	25407.3	6654.7	6418.93	9461.71	11109.8	8656.44	11058.7	13639.2	15500.4	7417.69	7707.81	11959	11282.1	13017.2	15647.4	13634.3	11734	12906.8	12420.1	9875.6	10893.8	12686.6	12309.5
495.77	2	43.023	DAQLFIQR	0	1	0	0	6.4529		1	6978607	ref|NP_036652.1 catalase [Rattus norvegicus]	1299.76	1	13	7792.72	9783.8	7010.72	3505.69	10896.7	8849.35	7844.23	5962.42	12650.9	13031	4882	19418.5	14641.3	12793	2945.94	7411.21	6545.54	7341.12	11806	5723.91	7612.94	10195.9	10035.7	14306.6	19247.3	9689.38
938.47	3	80.459	DLFNAIASGNYPSWTFYIQVMTFK	1	0	0	0	6.2952		0.94	6978607	ref|NP_036652.1 catalase [Rattus norvegicus]	1299.76	1	13	6759.2	9986.14	7556.35	3142.02	7116.91	12730.6	8207.3	18078.2	11220.2	8048.98	3188.81	14150.4	11422	9751.53	10985.9	11832	6861.71	1253.64	10916.7	10962.8	9141.19	8975.43	6409.3	2886.27	4772.6	8654.25
580.949	3	55.495	GAGAFGYFEVTHDITR	0	1	0	0	6.3387		1	6978607	ref|NP_036652.1 catalase [Rattus norvegicus]	1299.76	1	13	1583.62	6634.7	3562.08	4370.56	6511.3	6319.58	4656.35	7902.31	5619.9	6187.17	3810.12	8734.6	4996.41	6304.66	7248.3	8011.44	6459.78	2803.66	9211.76	8362.81	11134.3	7735.95	7149.49	9474.55	6469.66	6450.2
492.762	2	29.874	NLPVEEAGR	0	1	0	0	7.0289		1	6978607	ref|NP_036652.1 catalase [Rattus norvegicus]	973.723	1	13	13537.8	6916.21	1471.35	0	4661.01	4192.9	5100.61	8736.88	8826.98	6507.62	2023.3	12708.1	4728.53	7491.54	4500.35	13002.7	3410.32	1319.61	8927.12	6521.49	9359.67	7069.22	2817.15	8069.72	5233.09	6285.33
620.983	2	62.08	DLFDPIIQDR[166.1094]	0	1	0	0	7.1745		1	6978661	ref|NP_036662.1 creatine kinase M-type [Rattus norvegicus]	728.774	1	7	50035.2	244363	174818	53838.2	278197	403558	301612	115405	397287	347498	272016	298485	363121	573128	174240	213216	286140	64440.2	263842	364452	357586	263416	273766	289963	288432	268514
616.321	2	61.815	DLFDPIIQDR	0	1	0	0	7.8917		1	6978661	ref|NP_036662.1 creatine kinase M-type [Rattus norvegicus]	2040.29	1	7	4257.6	22761.3	67686.9	28718.3	11876.1	85265.2	111070	69656	24761.6	50003.1	81746.7	15057.3	94136.8	123060	118615	85900.9	132330	55345.8	59818.8	140928	132032	84842.4	73951.8	80755.7	90065	73785.7
548.61615, 548.6201	3	60.252	SFLVWVNEEDHLR	0	1	0	0	6.342899799346924, 7.506800174713135		0.94, 1.0	6978661	ref|NP_036662.1 creatine kinase M-type [Rattus norvegicus]	2040.2939453125, 728.774169921875	1	7	265241	29888.7	44639.8	20608	24055.8	77011.9	108924	47641.5	35270.3	68671.2	88244.5	39438.1	93460.6	106666	86251	53861	79479.1	62078.5	54464.1	99483.2	116108	49799.5	52330.9	56724.8	42364.1	72108.2
458.919	2	40.112	FEEILTR[166.1094]	0	1	0	0	6.4098		0.94	6978661	ref|NP_036662.1 creatine kinase M-type [Rattus norvegicus]	728.774	1	7	42301.3	85043.4	13049.6	10530.8	116527	14738.5	2800.27	122884	164188	31552.8	7236.17	172526	27518.4	13704.8	14532.9	97393.1	11871.8	7122.23	100911	2742.47	1085.74	53079.4	53686.1	52494.8	54172.4	50947.7
531.797	2	40.677	VLTPDLYNK	1	0	0	0	6.2896		0.97	6978661	ref|NP_036662.1 creatine kinase M-type [Rattus norvegicus]	2040.29	1	7	31413	6436.61	45910.9	27874.2	1254.6	47491.8	38132.9	30497.9	8186.6	20043.6	48101	2680.04	38923.8	54121.6	58062.6	64427.8	67739.9	32556.6	38788.2	42403.5	27948.7	38821.9	36090.7	31345.1	26093	34613.9
996.99	2	61.405	GTGGVDTAAVGAVFDISNADR	0	1	0	0	6.7094		0.85	6978661	ref|NP_036662.1 creatine kinase M-type [Rattus norvegicus]	2040.29	1	7	39337.6	5063.3	17470.9	10341.1	778.52	14553.3	21720.8	10002.7	3447.32	10963.6	18132	2677.09	15086.1	24558.2	24870.7	22738.6	37909.5	16602.7	17584.1	29557.9	25134.6	25760.2	26452.8	27825.2	34787.4	19334.2
453.769	2	32.849	IEEIFKK	2	0	0	0	6.5123		1	6978661	ref|NP_036662.1 creatine kinase M-type [Rattus norvegicus]	2040.29	1	7	37276.3	8899.11	14426.1	15289.3	5884.66	19215.6	32251.6	12076.3	8899.77	12999.1	24031	8614.8	23713.2	25559.7	23534.5	13913	20350.4	16908.4	11073.9	26150.6	33751.9	22024.7	16060.2	19851.2	16618.8	18775
750.401	2	49.97	NSLINYLEQIHR	0	1	0	0	6.0129		0.91	6978701	ref|NP_037260.1 carboxypeptidase E precursor [Rattus norvegicus]	197.654	0.55	1	21799.4	143707	20665.7	57819.2	178474	18073.3	19697.1	288471	183670	51165.5	37310.2	285925	44849.2	9155.18	143559	174639	28245.1	29016.4	189139	34071.1	13340.6	91053.9	89864.3	106784	98558.1	94362.1
762.873	2	33.257	ILDDTSPPQPGEEK	1	0	0	0	6.9981		1	6978703	ref|NP_037332.1 carnitine O-palmitoyltransferase 1, muscle isoform [Rattus norvegicus]	1155.23	1	12	17003.9	130897	128516	43683.7	165304	175742	139933	123442	146076	176888	104229	196786	201786	240672	128146	173299	134359	86822.4	180425	162342	161380	158102	139309	150727	148301	144567
638.681	3	84.74	TSPDAFVQIALQLAHFR	0	1	0	0	7.2055		1	6978703	ref|NP_037332.1 carnitine O-palmitoyltransferase 1, muscle isoform [Rattus norvegicus]	1155.23	1	12	149879	183587	114241	63150.2	167726	186680	203671	127840	173246	157206	158754	155556	187808	121600	116331	94965.8	90048.6	73045.1	108703	101890	132833	1616.78	1216.68	3553.3	645.454	115032
658.001	3	62.003	YLDSVRPLLDDEAYFR	0	2	0	1	6.9739		1	6978703	ref|NP_037332.1 carnitine O-palmitoyltransferase 1, muscle isoform [Rattus norvegicus]	1155.23	1	12	58316.4	136534	94589.2	53862.9	143977	112146	101317	128003	136831	103789	101976	136462	107751	111182	123719	130452	102732	80600.7	153283	108724	92468.1	109110	113705	109434	118400	110775
1067.02	2	81.808	ALADDVELYC[160.0307]FQFLPFGK	1	0	0	0	7.3524		1	6978703	ref|NP_037332.1 carnitine O-palmitoyltransferase 1, muscle isoform [Rattus norvegicus]	1155.23	1	12	70103.3	97048	67525.3	30074	105247	82552.9	67223.3	73463.1	71126.6	64302.9	53232.6	83098.4	60025.4	33075.2	71916.8	75251.1	68987.6	42265.2	84830.2	74261	64592.4	37074.2	25582.6	16126	20669.9	61586.2
429.591	3	44.487	LPVPSVPATIHR	0	1	0	0	6.2987		0.98	6978703	ref|NP_037332.1 carnitine O-palmitoyltransferase 1, muscle isoform [Rattus norvegicus]	989.001	1	12	33999.7	64563.7	41888.7	24358.3	68087.9	58975.3	56068	57635.7	57559.1	51192.4	48441.6	61766.4	53186.9	53814.2	67759.3	63731.4	54486.4	36630.6	80545.9	60653.2	53218	56840	52697.4	66578.6	62838.3	55500.7
540.964	3	55.249	VWLYEGSC[160.0307]LLKPR	1	1	1	0	6.6506		1	6978703	ref|NP_037332.1 carnitine O-palmitoyltransferase 1, muscle isoform [Rattus norvegicus]	1155.23	1	12	55204.4	43457.4	28452.7	19710.5	43204.1	36800	33382.5	47182.4	36982.1	32524.2	37397.7	41335.6	36417.6	33957.7	43628.4	45715.8	34029.9	33111.4	55101.4	34872.7	38344.6	32667.9	37324.4	43281.2	45522.1	38784.4
539.287	2	27.123	LSSSETNALR	0	1	0	0	6.3507		1	6978703	ref|NP_037332.1 carnitine O-palmitoyltransferase 1, muscle isoform [Rattus norvegicus]	1028.75	1	12	46245.3	19111.9	18717.6	19596.8	41176.6	35276	23855.8	37535.6	35001	39179.7	40623.3	47576.1	38832.2	41297.5	24887.8	39620	26280.5	26906.2	34175.7	35795.3	20594.4	17208.1	44604.4	37241.1	39302.7	33225.7
478.249	2	44.302	SFTLISC[160.0307]K	1	0	0	0	6.6767		1	6978703	ref|NP_037332.1 carnitine O-palmitoyltransferase 1, muscle isoform [Rattus norvegicus]	989.001	1	12	36734.7	35467.9	28731.5	20570.9	35817.6	27346	30947.3	33876.5	28773.5	31521.2	26141.8	35763.7	26602.3	27313.6	36213.5	42958.7	40848.6	13099.4	44155.1	45525.6	31469.1	27249.4	30033.4	34707.2	34808.2	32267.1
617.289	2	27.312	SLLHGNC[160.0307]YNR	0	1	0	0	6.6345		1	6978703	ref|NP_037332.1 carnitine O-palmitoyltransferase 1, muscle isoform [Rattus norvegicus]	1155.23	1	12	763.258	36996.8	24673.7	16223	37698	29261.3	34744.6	40790.2	21626.8	29849.2	17375.3	30106.2	30401.2	8884.36	35634	35054.6	17892.6	14637.9	30360.3	23642.6	24339.3	24713.1	24745.7	12443.2	20960.4	24952.7
476.576	3	45.369	ETDLLQHLSESR	0	1	0	0	5.7769		0.89	6978703	ref|NP_037332.1 carnitine O-palmitoyltransferase 1, muscle isoform [Rattus norvegicus]	837.065	1	12	1644.96	25504	18874.6	11668	25072.6	26484.1	26894.6	20148.5	24905.7	22906.5	17961.1	23576.4	23602.2	28254.6	27084.7	24073.3	25538.4	18725.2	25660.6	24342.4	25496.9	20880.4	21691.3	26329.3	27597.4	22596.7
622.787	2	30.553	SC[160.0307]TSESTAFVR	0	1	0	0	7.2945		0.89	6978703	ref|NP_037332.1 carnitine O-palmitoyltransferase 1, muscle isoform [Rattus norvegicus]	1155.23	1	12	41735.2	15854.1	8696.66	6589.81	25048	15825.2	21081.2	23546.9	33580.8	23345.4	22864.6	31292.8	20885.4	29511.4	13602.6	29829	25055.6	16906.5	17160.4	21662.1	14780.4	11554.1	23491.2	26120.6	24148.7	21766.8
829.489	1	29.808	LAALTAGGR	0	1	0	0	6.4515		0.94	6978703	ref|NP_037332.1 carnitine O-palmitoyltransferase 1, muscle isoform [Rattus norvegicus]	837.065	1	12	19224.9	3791.12	6446.1	4168.84	9715.07	8662.64	3891.34	8428.84	11255.5	9928.31	7188.24	12466.3	8749.02	10984.6	9822.26	9726.47	5855.6	6454.41	9312.35	7954.77	8320.1	11510.1	8523	10160.4	7693.06	8809.33
653.811	2	53.449	TLSIDSIQFQR	0	1	0	0	6.312		0.99	6978705	ref|NP_037062.1 carnitine O-palmitoyltransferase 2, mitochondrial precursor [Rattus norvegicus]	474.507	1	8	287024	558515	135481	87392.8	608907	179998	172080	867239	628934	244658	160875	786735	213281	116548	318490	440021	118664	87315.1	515932	128935	93870.6	318714	323746	383318	332790	324379
828.7413, 1242.6162	2, 3	73.248	YILSDSSPVPEFPVAYLTSENR	0	1	0	0	6.122499942779541, 6.750100135803223		0.72, 0.9	6978705	ref|NP_037062.1 carnitine O-palmitoyltransferase 2, mitochondrial precursor [Rattus norvegicus]	378.3515930175781, 818.7872924804688	1	8	37940.5	116594	89162.8	43585	117629	76762	70038.8	105313	104130	79623.4	57041.9	122643	75708.7	37120.8	94890.1	99038.1	74121.1	55642	115364	85417.4	86872.6	100083	104623	107528	102771	86385.8
665.048	3	62.028	TLQAGLLEPEVFHLNPSK	1	0	0	0	6.6979		0.99	6978705	ref|NP_037062.1 carnitine O-palmitoyltransferase 2, mitochondrial precursor [Rattus norvegicus]	818.787	1	8	560385	101578	75339.3	36521	101268	56077.8	42733.6	106249	88881.4	55089.5	38610.6	108223	49087.2	47862.5	75486.5	77061	53984.6	41435.1	94924.3	41867.5	33904.6	64794.7	61517.1	64587.2	67804	85810.9
479.743	2	52.125	FFNEVFR	0	1	0	0	6.6179		0.92	6978705	ref|NP_037062.1 carnitine O-palmitoyltransferase 2, mitochondrial precursor [Rattus norvegicus]	809.702	1	8	14924.4	53991.6	42448.3	24583.3	46177.7	50527.8	47298.6	35020.8	41594.9	38195.8	34060.2	43965.5	36463.2	44776	47121.7	45930.2	34064.4	24634.4	48108.5	43127.8	32659	39893.5	40456.3	45840.7	41980.6	39913.8
639.831	2	48.402	LIFDGNEETLK	1	0	0	0	6.2974		1	6978705	ref|NP_037062.1 carnitine O-palmitoyltransferase 2, mitochondrial precursor [Rattus norvegicus]	809.702	1	8	661.402	27829.4	26772.6	66827.7	29028.9	24632.2	22597.1	20987	25738.1	21977.1	25685.8	29324.1	22855.2	33875.7	27853.9	30204.4	36243.4	32563.6	29209.1	24809.3	19968.4	27276.5	26110.6	35462.2	32120.1	28024.6
516.302	2	33.534	ATNLTVSAVR	0	1	0	0	7.3639		1	6978705	ref|NP_037062.1 carnitine O-palmitoyltransferase 2, mitochondrial precursor [Rattus norvegicus]	818.787	1	8	2156.75	25189	14622.4	5383.4	26670.1	14269.3	16219.5	16327.7	22545.5	14478.7	12353	24393	10175.3	13348.3	32240.1	52115.8	20642.5	17578.9	47360.2	17875.1	10152.2	26673.2	28345.7	33778.7	30531.2	21417
679.783	5	52.764	ATN[115.0269]LTVSAVRFLKTLQAGLLEPEVFHLNPSK	2	1	0	0	5.1577		0.83	6978705	ref|NP_037062.1 carnitine O-palmitoyltransferase 2, mitochondrial precursor [Rattus norvegicus]	474.507	1	8	3139.39	16650.2	8788.44	1451.65	16668.9	22001.1	18623.7	5545.3	24056.6	24850.1	14228.5	20201.7	24523.3	34814.6	12147.9	14215.6	16790.9	3559.24	18130.4	23204.2	21861.8	7322.24	10809.7	11704.5	10868.6	15446.3
746.139	4	77.606	GHFYVFDVLDQDGNIVNPLEIQAHLK	1	0	0	0	6.3377		0.76	6978705	ref|NP_037062.1 carnitine O-palmitoyltransferase 2, mitochondrial precursor [Rattus norvegicus]	809.702	1	8	19198.3	22481.2	18620.9	7646.69	23681.3	18385.9	14871.2	17249.5	16370.2	17319.9	10386.1	19272.6	16296.6	14742.6	16198.4	15888.9	10945.4	10192	19062.4	14272.6	16403.3	3277.53	3251.09	3833.88	1714.14	14062.5
862.434	2	46.703	HGGTIPVVPTAEFQDR	0	1	0	0	6.5178		0.75	6980956	ref|NP_036702.1 glutamate dehydrogenase 1, mitochondrial precursor [Rattus norvegicus]	578.742	1	8	87937.4	43974.3	58169.5	123444	41662.9	58855.7	54928.9	33269.7	36992.2	45847.5	48788.3	40911.1	36977.3	44103	47904.9	31765.5	64584.7	105060	46711.5	36981	44273.8	54763.2	55300.1	61040.5	59873.5	54564.8
482.268	2	51.261	YNLGLDLR	0	1	0	0	6.4274		0.99	6980956	ref|NP_036702.1 glutamate dehydrogenase 1, mitochondrial precursor [Rattus norvegicus]	421.97	1	8	24617.9	28996.9	25631	26873.5	28522.1	34946.9	33647.7	20994.8	26997.4	33408.4	27452.1	27492.5	34481.7	48772	36838.1	29131.2	32100.1	20665	36201.6	30474.9	35685.6	26892	30343.8	33058.2	31341.2	30622.7
867.477	2	46.713	HGGTIPVVPTAEFQDR[166.1094]	0	1	0	0	6.6095		0.98	6980956	ref|NP_036702.1 glutamate dehydrogenase 1, mitochondrial precursor [Rattus norvegicus]	498.788	1	8	592950	1202.75	7959.31	43456.1	677.22	2670.73	6432.12	176.912	705.194	3873.08	9153.73	659.97	1632.32	4528.67	1299.77	875.598	4958.12	38740.8	527.87	1417.34	5006.56	6183.11	5536.09	5453.68	7672.59	30150
1147.07	2	65.364	VYEGSILEADC[160.0307]DILIPAASEK	1	0	0	0	6.3206		0.97	6980956	ref|NP_036702.1 glutamate dehydrogenase 1, mitochondrial precursor [Rattus norvegicus]	578.742	1	8	6627.2	30811.1	33438.1	24098.2	27165.4	26586	25881.3	28339.5	24289	21175.1	15273.5	28427.8	22059.5	22983.8	29302.2	24663.3	20314	15358.8	32497.2	25101.2	26702.7	32205.7	28619.4	30438.3	30899.8	25330.3
540.294	2	33.977	TAAYVNAIEK	1	0	0	0	6.2896		1	6980956	ref|NP_036702.1 glutamate dehydrogenase 1, mitochondrial precursor [Rattus norvegicus]	578.742	1	8	12637.2	15296.8	30463.6	16543.6	24038	35429.7	14618.7	21879.9	26837	24904.8	20550.3	23445.6	23822.6	27307.5	16673.3	25695.3	23731.9	18694.8	27044.2	31470.6	33512.6	28585.6	22786.4	25548.6	24574.3	23843.7
621.311	2	35.246	YSTDVSVDEVK	1	0	0	0	5.9231		0.99	6980956	ref|NP_036702.1 glutamate dehydrogenase 1, mitochondrial precursor [Rattus norvegicus]	578.742	1	8	4109.35	16165.1	19340.5	25834.7	17663	17671.3	23377.5	17400.7	17881.6	18685.5	20956.7	20372	18909.8	23244.8	13416.9	22682.1	15924.6	19642.5	15211.5	12716.1	8358.09	13236	23174.8	23876.8	18096.6	17917.9
713.315	2	54.441	DDGSWEVIEGYR	0	1	0	0	6.9189		1	6980956	ref|NP_036702.1 glutamate dehydrogenase 1, mitochondrial precursor [Rattus norvegicus]	578.742	1	8	131.945	9055.78	24793.2	18878.1	24212.6	24370.2	9410.48	18847.3	18197	20944.3	15415.3	24038.1	15922.3	15898.9	7587.84	18547.4	17541	11858.4	18659.6	15957	12127.1	16522	21341.7	20040.2	22921.5	16928.8
530.276	2	23.794	NLNHVSYGR	0	1	0	0	6.1767		0.99	6980956	ref|NP_036702.1 glutamate dehydrogenase 1, mitochondrial precursor [Rattus norvegicus]	520.67	1	8	10.693	2332.31	1438.08	2892.62	2737.93	4881.87	2995.5	3314.29	2594.64	1844.29	5849.53	2385.36	1812.96	8120.65	20096.1	14449.7	7196.56	8838.47	14490.5	11711.7	11440.3	3949	2808.35	10475.1	12356.4	6440.92
823.873, 823.8917	2	65.294	TC[160.0307]GFDFSGALEDISK	1	0	0	0	8.34570026397705, 9.259499549865723	75.85	0.83, 1.0	6980972	ref|NP_037309.1 aspartate aminotransferase, mitochondrial [Rattus norvegicus]	14165.5595703125, 7465.68212890625	1	32	199401	573831	540269	267521	602108	495087	447167	524969	480123	521306	416610	674814	601688	487202	588890	660467	585749	369915	795034	658005	749593	611042	635334	562747	675682	548982
599.013	3	51.958	ILIRPLYSNPPLN[115.0269]GAR	0	2	0	1	7.2995	26.44	1	6980972	ref|NP_037309.1 aspartate aminotransferase, mitochondrial [Rattus norvegicus]	8993.08	1	32	166732	276692	184032	35648.4	246408	292604	209837	203145	223881	250474	177258	256564	329845	350441	264941	264885	242336	113587	338760	290492	314930	234147	235367	274075	258157	241409
765.905	2	47.204	ASAELALGENSEVLK	1	0	0	0	8.7446		0.86	6980972	ref|NP_037309.1 aspartate aminotransferase, mitochondrial [Rattus norvegicus]	14165.6	1	32	102228	221881	121648	73481.8	169613	158854	169934	115860	120201	167272	106203	197077	154737	169171	263190	202135	243364	112246	289019	234830	322999	206562	186323	209745	221869	181618
640.872	2	51.915	IAATILTSPDLR[166.1094]	0	1	0	0	8.6266		1	6980972	ref|NP_037309.1 aspartate aminotransferase, mitochondrial [Rattus norvegicus]	10708.2	1	32	1.02904e+06	112793	144394	302543	101744	124925	149514	70019.3	109310	136584	145268	105904	112708	167359	65440.4	75511.5	102911	425550	82802.1	88567	134155	169495	180681	192369	191350	180837
741.871	2	64.351	EYLPIGGLADFC[160.0307]K	1	0	0	0	8.8041	20.11	1	6980972	ref|NP_037309.1 aspartate aminotransferase, mitochondrial [Rattus norvegicus]	14165.6	1	32	14733.6	149347	128288	97731.3	156087	134537	96285.5	169051	110509	120117	103637	173398	112385	151073	177043	224415	205078	131947	234670	190224	216263	176900	187042	170281	208555	153584
851.418	3	41.696	NMGLYGERVGAFTVVC[160.0307]K[136.1092]DAEEAK	2	1	0	0	7.2517		1	6980972	ref|NP_037309.1 aspartate aminotransferase, mitochondrial [Rattus norvegicus]	10033.5	1	32	72308.9	235794	68096.2	42542.8	269311	74378.5	94539.3	327957	197630	103990	94950.9	324285	105926	59730.4	249905	227007	50918.8	60445.7	282866	74192.7	66703.1	151847	156224	158216	169325	148764
529.796	2	33.895	KQWLQEVK	2	0	0	0	8.3487		1	6980972	ref|NP_037309.1 aspartate aminotransferase, mitochondrial [Rattus norvegicus]	14165.6	1	32	108697	173306	106306	35427.1	187070	141972	137329	145493	150660	120195	113955	169592	158637	171648	196871	205367	115992	79613.2	212385	138839	132205	167147	144864	154209	129288	143883
673.85675, 673.858	2	46.822	LTKEFSVYMTK	2	0	0	0	6.6057000160217285, 6.918700218200684		0.76, 0.91	6980972	ref|NP_037309.1 aspartate aminotransferase, mitochondrial [Rattus norvegicus]	6475.47705078125, 7836.98095703125	1	32	68851.1	54799.6	37563.7	49014.5	68417.1	101625	77482.6	50242.9	87157.6	96897.1	70295	78791.5	154871	226136	43463	43784.6	51848.4	50329.4	55292.4	81192.6	95100.8	75240.8	65594.1	74097.1	74298.8	77295.5
581.319	4	59.036	ISVAGVTSGNVGYLAHAIHQVTK	1	0	0	0	7.5286		0.98	6980972	ref|NP_037309.1 aspartate aminotransferase, mitochondrial [Rattus norvegicus]	10518.4	1	32	58422.5	85503.7	66580.7	54354.4	79556.5	82503.2	68257.3	66277.6	76755.7	88681.8	54994.2	82760.9	108020	99048.5	60088	48215.5	65198.6	48727.8	65102.3	75646.4	70851.1	71503.1	56246.6	52056.5	44357.3	69188.4
627.004	3	70.724	VLSGMAAAFHPGLAAAASAR[166.1094]	0	1	0	0	6.5048		0.97	6980972	ref|NP_037309.1 aspartate aminotransferase, mitochondrial [Rattus norvegicus]	7836.98	1	32	59980	41324.3	53525	46699.2	23694.7	95528.3	85269.4	47635.1	48167.3	53128.2	56276.4	23179.4	82833	94255.8	67881.7	23599.8	47076.9	29061.1	20437.2	45188.9	53316.5	47214.1	53765	49680.8	48809.7	51901.1
490.756	2	40.413	MNLGVGAYR	0	1	0	0	7.7604		0.77	6980972	ref|NP_037309.1 aspartate aminotransferase, mitochondrial [Rattus norvegicus]	10708.2	1	32	23306	24473.9	25114.1	6258.21	26962.8	38835.5	26597.4	43585.3	35968.3	30163.3	34152.1	35703.2	36348.1	44785.1	52209.2	50869.9	33888.5	20702.8	53379.5	45243.3	49329.4	37389.6	39595.1	40318.6	30504.6	35427.4
689.6746, 1033.9962, 1034.0104	2, 3	56.102	HFIEQGINVC[160.0307]LC[160.0307]QSYAK	1	0	0	0	6.378699779510498, 6.673999786376953, 6.748300075531006		0.96, 0.99, 1.0	6980972	ref|NP_037309.1 aspartate aminotransferase, mitochondrial [Rattus norvegicus]	10708.16015625, 14165.5595703125, 7465.68212890625	1	32	31039.7	24233.3	29546.5	103912	16855.7	15215.2	33018.9	14630.4	21197.7	31535.6	65589.5	18172.6	22190.5	24739	25005.5	23849.9	30435.5	93060	16275.4	26097.9	22414.5	28555.8	28350.1	25416.8	29686.3	32041
598.683	3	50.807	ILIRPLYSNPPLNGAR	0	2	0	1	7.3711		0.73	6980972	ref|NP_037309.1 aspartate aminotransferase, mitochondrial [Rattus norvegicus]	10708.2	1	32	9576.55	33062.4	29230.9	53264.7	25126.8	33092.7	17944.1	36560.9	24278.3	20226.5	20551.2	23947.5	26156.6	34758.6	43603.2	32896.6	36769.5	29810.3	40434.3	32164.8	40438.9	29404.3	29008.7	35310.1	28706.4	30653
729.837	2	39.902	QWLQEVKGMADR	1	1	0	0	7.0716		0.92	6980972	ref|NP_037309.1 aspartate aminotransferase, mitochondrial [Rattus norvegicus]	8993.08	1	32	12328.2	25563	16957.5	25448.4	30931.5	34242.5	38345.7	32125.9	41389.4	29563.2	30554.9	28091.7	60041.6	35822.5	29988.8	18577.6	18351.1	18851	18750.2	20551.8	31308.2	29992.3	34660.2	37422.1	26174.7	29041.4
651.66656, 976.994	2, 3	62.399	NLDKEYLPIGGLADFC[160.0307]K	2	0	0	0	8.620400428771973, 8.990900039672852	46.98	0.88, 1.0	6980972	ref|NP_037309.1 aspartate aminotransferase, mitochondrial [Rattus norvegicus]	14165.5595703125, 8528.4345703125	1	32	7608.3	27695.2	20883.5	528.65	27611	19712.8	11119.9	22678.6	22356.3	23297.1	10169.1	29572.6	22300.6	18472.5	29408.9	36024.6	28020.4	6658.07	42103.5	32948.9	42359.8	23807.4	24739.1	24142.3	30487.7	23388.3
451.25	2	32.077	TQLVSNLK	1	0	0	0	7.6488		1	6980972	ref|NP_037309.1 aspartate aminotransferase, mitochondrial [Rattus norvegicus]	7465.68	1	32	48082.6	10545.6	18743.8	20849.9	13153.5	13675.3	23679.1	23741.4	12893.9	10849.5	28020.9	14472.7	15402.6	33089	22036.7	31174.6	31366.9	385.229	25584.8	26828.4	25350.1	16391.5	16290.8	23962.6	20670.5	21089.7
671.509	2	41.885	EFSVYMTKDGR[166.1094]	1	1	0	0	7.7282		1	6980972	ref|NP_037309.1 aspartate aminotransferase, mitochondrial [Rattus norvegicus]	8993.08	1	32	66141.8	3343.01	14381	119380	2385.31	7795.83	4004.08	3541.78	3871.86	6758.05	23327.2	2924.84	6391.2	12819.3	4008.85	8448.24	25682	90559.2	5977.53	10995.1	7595.62	8016.66	19176.5	21371.4	23747.7	20105.8
632.313	3	36.614	VTSGNVGYLAHAIHQVTK	1	0	0	0	6.7437		1	6980972	ref|NP_037309.1 aspartate aminotransferase, mitochondrial [Rattus norvegicus]	7465.68	1	32	40503.2	5519.49	15655	86383.3	6737.91	11031.8	13919.2	4923.38	8315.25	7944.92	28750.9	5210.84	8050.25	1500.97	2939.22	6705.09	26592	72596.8	8306.58	8312.25	8143.33	15762.2	14903.3	17499.6	12923.4	17565.2
569.766	2	36.186	DAGMQLQGYR	0	1	0	0	7.6125		1	6980972	ref|NP_037309.1 aspartate aminotransferase, mitochondrial [Rattus norvegicus]	10518.4	1	32	8500.29	5677.98	21231	12579.6	23159.2	13362	1311.8	37376.9	13382.3	18680.8	12502.8	24445.7	16753.1	12785.8	9802.82	35110.4	19808.6	16254.7	32915.2	18793.9	8023.49	18677.4	16493.4	16379.2	16828.4	17233.5
937.81	3	74.249	ASSWWTHVEMGPPDPILGVTEAFKR	1	1	0	0	6.9645		1	6980972	ref|NP_037309.1 aspartate aminotransferase, mitochondrial [Rattus norvegicus]	6475.48	1	32	394.427	22204.1	16542.9	5774.91	20024.5	16713.4	17627.8	22115.4	25528.3	27750.4	18725	22451.8	23645.9	17689.5	14231.3	11926.8	10072.2	6767.54	11991.3	18062.9	13945.5	6213.91	5751.58	3956.81	6560.85	14666.8
515.818	2	27.023	TQLVSNLKK	2	0	0	0	8.1582		1	6980972	ref|NP_037309.1 aspartate aminotransferase, mitochondrial [Rattus norvegicus]	10708.2	1	32	112.823	290.549	554.009	332.746	2223.47	3611.26	718.343	1697.87	1792.24	1791.62	10295.8	2071.91	3042.38	31400	23023.3	32384.4	21962.7	9700.99	42332.5	31069.6	34985.7	10059	12025.9	21686.4	38822.3	13519.5
699.889	2	46.547	IAATILTSPDLRK	1	1	0	0	6.7054		0.98	6980972	ref|NP_037309.1 aspartate aminotransferase, mitochondrial [Rattus norvegicus]	5404.56	1	32	8426.3	9834.6	3913.4	3558.57	8559.49	7286.68	4705.42	8776.83	7909.97	6256.8	4474.94	9182.13	5367.64	6429.31	12541.9	9930.43	8208.57	6205.35	14884.2	9337.96	9904.92	8227.26	6991.39	8703.28	7991.58	7904.36
444.253	2	37.925	VGASFLQR[166.1094]	0	1	0	0	8.2121		1	6980972	ref|NP_037309.1 aspartate aminotransferase, mitochondrial [Rattus norvegicus]	7465.68	1	32	133391	1126.92	2103.69	697.465	1883.87	3035.57	2962.85	688.337	1358.73	1852.8	1341.35	2214.82	4162.74	7477.49	1228.54	3173.18	1698.76	2005.8	3033.66	4845.37	3908.04	2369.7	1820.25	1539.18	1212.93	7645.34
1098.9	3	73.957	EYLPIGGLADFC[160.0307]KASAELALGENSEVLKSGR	2	1	0	0	7.2135		0.99	6980972	ref|NP_037309.1 aspartate aminotransferase, mitochondrial [Rattus norvegicus]	9323.57	1	32	1858.1	577.519	1174.35	4868.9	889.848	1002.61	1987.87	9487.39	15372	15947.5	8419.4	14174.7	9008.83	4739.72	6408.16	2988.85	2928.76	5248.16	3691.26	5092.66	4710.97	8073.99	9066.02	7925.61	7465	6124.33
623.642	3	56.112	VLSGMAAAFHPGLAAAASAR	0	1	0	0	6.905		1	6980972	ref|NP_037309.1 aspartate aminotransferase, mitochondrial [Rattus norvegicus]	6475.48	1	32	1410.65	2471.91	2751.24	5607.2	2079.63	1594.83	10449.2	301.568	1782.97	1976.91	13427.6	3112.03	2715.6	21667.5	461.981	1496.08	2577.38	7033.24	2299.81	3315.39	15336.8	4880.1	4867.11	7750.54	7139.22	5140.27
502.742	2	45.261	EFSVYMTK	1	0	0	0	6.5785		0.94	6980972	ref|NP_037309.1 aspartate aminotransferase, mitochondrial [Rattus norvegicus]	10284.5	1	32	15.642	4071.74	2381.43	2587.55	3829.85	5006.91	4873.33	3313.85	3547.84	4726.81	4784.47	5536.7	6300.53	5546.7	4138.64	3489.48	4989.67	0	5288.48	9000.37	11209.6	3336.51	3888.64	6374.8	5402.27	4545.67
807.737	3	55.612	MNLGVGAYRDDNGKPYVLPSVR	1	2	1	0	7.0534		0.99	6980972	ref|NP_037309.1 aspartate aminotransferase, mitochondrial [Rattus norvegicus]	9330.7	1	32	1423.15	6776.94	1156.21	115.726	8912.46	1199.79	1179.88	11630.6	6755.99	2821.24	1683.01	10478.5	2250.78	1516.35	4003.98	8807.46	1472.55	2232.12	9043.19	1912.14	214.396	4160.74	5745.43	3308.9	5582.02	4175.34
554.807	2	34.672	KMNLGVGAYR	1	1	0	0	7.4594		0.93	6980972	ref|NP_037309.1 aspartate aminotransferase, mitochondrial [Rattus norvegicus]	8993.08	1	32	9675.36	4331.06	1251.77	4257.05	4503.55	1888.43	1063.08	6197.15	4047.41	2518.47	760.934	5081.55	4090.54	3856.62	3864.15	4483.03	1946.32	5319.73	4522.67	1437.58	2303.04	2567.66	2720.12	4961.69	2792.71	3617.67
495.759	2	40.364	MNLGVGAYR[166.1094]	0	1	0	0	6.9222		1	6980972	ref|NP_037309.1 aspartate aminotransferase, mitochondrial [Rattus norvegicus]	7465.68	1	32	10778.9	70.619	1157.61	1609.74	175.201	2438.33	1219.05	209.102	1532.73	1597.28	2054.47	238.296	2099.08	3362.89	511.119	901.633	1366.6	7369.9	1729.01	2340.51	2506.61	1342.21	1710.8	2255.69	1577.24	2086.19
541.646	3	67.12	VGAFTVVC[160.0307]KDAEEAK	2	0	0	0	6.6066		0.73	6980972	ref|NP_037309.1 aspartate aminotransferase, mitochondrial [Rattus norvegicus]	9323.57	1	32	1828.58	2523.57	2288.9	8722.29	1342.79	370.495	1261.1	1489.56	1059.81	1147.28	1808.37	1224.91	892.1	294.808	948.796	1293.9	1286.2	2875.12	790.591	1345.85	1145.1	1117.24	849.495	774.261	1169.13	1594.01
884.471	3	69.078	DGRISVAGVTSGN[115.0269]VGYLAHAIHQVTK	1	1	0	0	6.8547		0.96	6980972	ref|NP_037309.1 aspartate aminotransferase, mitochondrial [Rattus norvegicus]	8202.85	1	32	26031.2	4.318	102.731	483.078	0	216.211	30.291	0	0	45.578	303.655	0	0	0	0	0	0	1975.91	0	14.266	0	200.636	233.702	0	136.004	1191.1
848.412	3	41.646	NMGLYGERVGAFTVVC[160.0307]KDAEEAK	2	1	0	0	7.2736		1	6980972	ref|NP_037309.1 aspartate aminotransferase, mitochondrial [Rattus norvegicus]	9985.49	1	32	0	1015.99	1136.93	530.843	734.165	1790.32	2188.85	987.228	568.221	1169.02	2560.11	659.464	1011.79	672.154	2401.35	1868.72	1929.54	666.711	1284.08	652.169	891.319	1063.19	1038.7	885.32	1354.73	1162.44
700.905	2	79.288	LSDEILIDILTR	0	1	0	0	8.7238		0.74	6981022	ref|NP_036866.1 hexokinase-1 [Rattus norvegicus]	4503.95	1	35	196722	188745	157172	69451.7	268937	155055	138621	235554	219759	188509	158966	255861	208026	92058.2	183479	151538	116023	57595.8	157079	125888	105211	5323.27	6208.33	10006.7	11415.9	138528
778.046	3	64.367	SIPDGTEHGDFLALDLGGTNFR	0	1	0	0	7.2333		1	6981022	ref|NP_036866.1 hexokinase-1 [Rattus norvegicus]	4503.95	1	35	139041	116614	96680.4	46543.9	150281	61073.2	59021.9	166230	111826	107466	64958	156760	91445.5	54121.2	130799	157185	112873	71336.7	173381	88624.3	55074.2	88076.4	89438.2	82491.6	84532.1	102235
624.819	2	32.261	HIDLVEGDEGR[166.1094]	0	1	0	0	7.9806		1	6981022	ref|NP_036866.1 hexokinase-1 [Rattus norvegicus]	3740.97	1	35	68140.4	46999.3	132710	55861.4	85255	128786	65685.7	64062.9	90067.8	119323	66935.8	93484.1	140758	147989	39574.6	70886.6	84351.8	0	66648.9	101280	95932.6	115202	91257.4	85772.4	86037.9	85720.1
727.869	2	65.326	GDFIALDLGGSSFR	0	1	0	0	8.2334	33.92	1	6981022	ref|NP_036866.1 hexokinase-1 [Rattus norvegicus]	4503.95	1	35	99310.5	90921.2	91784.5	37715.2	106114	56758.4	55584.4	123942	83438.6	86689.3	61509.8	113721	88238.7	64189.2	104277	97231.2	76388.2	52958.9	126741	69511.6	47709.9	61280	60910	57045.3	54757.5	78749.1
573.34	2	37.629	TTVGVDGSLYK[136.1092]	1	0	0	0	7.2955		1	6981022	ref|NP_036866.1 hexokinase-1 [Rattus norvegicus]	3740.97	1	35	146115	39414.5	45826.9	26451.5	80518.4	71901.5	49793.2	73404.1	92336.2	86530.2	79776.1	94910.6	116889	127449	29645.2	81619	68046.1	48642.5	89412.2	84137.8	46837.1	46018.6	87756.3	88474.1	80999	75316.2
547.779	2	37.674	FLSQIESDR	0	1	0	0	7.7853		1	6981022	ref|NP_036866.1 hexokinase-1 [Rattus norvegicus]	4503.95	1	35	141816	71233.6	58883.5	39015.6	77619.6	53647.9	64898	78484	70546.4	74787.4	59653.2	84182.9	69151.3	54443.2	76018.1	89520.5	60912.5	41449.3	88359.9	61551.9	50739.4	68478.6	64252.9	67914.7	65903.3	69338.6
605.806	2	32.117	VVDEYSLNSGK	1	0	0	0	7.9173		0.71	6981022	ref|NP_036866.1 hexokinase-1 [Rattus norvegicus]	4503.95	1	35	46125.5	39780.1	72870.7	58191.6	94137	65063	32543.5	96628.6	74975	65968.7	56863.3	98053	72949	59128.8	47356.3	107038	73190.1	0	112800	53344.4	35325.4	94034.4	72475.7	88528	74676.1	67681.8
696.70325, 1044.5529	2, 3	63.444	AILQQLGLNSTC[160.0307]DDSILVK	1	0	0	0	6.3460001945495605, 6.828800201416016		0.98, 0.99	6981022	ref|NP_036866.1 hexokinase-1 [Rattus norvegicus]	2563.844970703125, 2600.091064453125	1	35	32693.5	74724.1	68621.8	90199.2	57272.5	50024.6	68793.2	96132.6	52667.3	56720.4	65094.3	56466	43325	43029.5	108367	86086.1	57519	52636.4	79617.3	51639.1	46632.9	53452.4	46238	32443.2	43540.2	60557.4
570.305	2	37.207	TTVGVDGSLYK	1	0	0	0	7.5972		0.72	6981022	ref|NP_036866.1 hexokinase-1 [Rattus norvegicus]	4503.95	1	35	24279.1	52114.5	59863.1	29920.4	67394.4	36917.2	48930.6	75981.7	52289.7	53014.7	56228.3	71619.9	45190.7	56717.7	78659	82399.7	70319.2	37293.9	94655.1	51296.5	30759.3	68428.3	64835.5	75212.3	65771.1	58003.7
620.29755, 620.30853	2	32.463	HIDLVEGDEGR	0	1	0	0	7.116700172424316, 7.593699932098389		0.86, 1.0	6981022	ref|NP_036866.1 hexokinase-1 [Rattus norvegicus]	2815.18505859375, 4503.9482421875	1	35	76733.6	30376.2	66401	94717	91210.3	50227.8	28158.9	44768.1	37185.4	60414.1	56041.2	124880	55543.3	32361.4	48017.8	64998.7	68494.5	3813.53	116146	47406	27762.5	39732.6	56527.8	59329.8	59903.6	57646
592.295	4	56.208	NGLSRDYNPTASVKMLPTFVR	1	2	0	0	6.2911		0.73	6981022	ref|NP_036866.1 hexokinase-1 [Rattus norvegicus]	1674.12	1	35	433232	40758.9	22966.7	14447.8	46113.2	19761.7	16125	30955.9	59795.3	25339.4	15234.4	63793.1	25347.8	33193.8	16746	40645.5	19112.5	29179.2	32161.3	14035.6	10195.8	40146.9	49618.4	55410.8	46579.7	48035.9
471.788	2	42.685	ITPELLTR	0	1	0	0	7.7212		1	6981022	ref|NP_036866.1 hexokinase-1 [Rattus norvegicus]	4503.95	1	35	37966.3	46412.7	33235.8	11262.7	49521.1	31844.9	26422.1	54919.9	50777.4	43390.5	33245.9	53839	46097.4	31278.2	53079.1	44587.5	44184.3	18034.7	66178.6	31428.6	12934.9	38929.1	35766.9	41673.8	42958	39198.8
704.36	3	52.432	SAN[115.0269]LVAATLGAILNRLRDNK	1	2	0	0	6.5472		0.78	6981022	ref|NP_036866.1 hexokinase-1 [Rattus norvegicus]	3740.97	1	35	35818.8	39049.4	37344.8	104428	32327.2	20370.3	34605.2	23120.3	25846.5	42631.2	62355.7	32471.3	23987.7	17755	27392.9	20570.4	33083.9	93399.4	27128.4	28774.8	33502.4	42877.5	41905.4	48665.1	41563.2	38839
673.367	3	73.609	QLFEKMVSGMYMGELVR	1	1	0	0	6.4577		0.88	6981022	ref|NP_036866.1 hexokinase-1 [Rattus norvegicus]	4073.56	1	35	12052.3	36791.6	41820.3	60908.7	25496.3	26393.4	29353.3	61065.8	25076.3	33160.6	33960.7	29352.5	33014.9	24209.7	71403.1	44164.1	38148	48036.6	37378	31871.5	31832.5	26575.3	28918	24982.7	24827.7	35231.7
609.812	2	38.69	FNTSDVSAIEK[136.1092]	1	0	0	0	6.4169		0.99	6981022	ref|NP_036866.1 hexokinase-1 [Rattus norvegicus]	800.509	1	35	9251.07	14507.4	22760.7	19586.5	18055.3	36737.3	41783.9	17638.7	13907.6	25068.2	35851	15425.7	36858.5	45999.2	14270.2	14733.2	24474	39744.5	14401.2	30232.4	33900.4	29163.8	19696.4	28011	26907.3	25158.6
714.362	2	67.898	LPVGFTFSFPC[160.0307]R	0	1	0	0	6.6033		0.98	6981022	ref|NP_036866.1 hexokinase-1 [Rattus norvegicus]	4503.95	1	35	25878.6	26863.7	23085.7	33920.5	29307.8	25237.8	16611.5	33954.2	26168.9	21704.1	20088.3	31169.1	20357.2	14732.4	26621.8	27113	19645.1	22740.9	33057.1	16191.4	12349.5	30431.5	23598.3	16984.6	21455.6	23970.7
518.585	3	42.141	ATDC[160.0307]EGHDVASLLR[166.1094]	0	1	0	0	7.6873		0.9	6981022	ref|NP_036866.1 hexokinase-1 [Rattus norvegicus]	3740.97	1	35	138314	7741.91	16686.2	56393.2	5109.77	8665.35	17435.5	5964.16	3766.99	10995.4	17717.8	4891.94	6771.51	14483.4	10657.9	11085.8	22470.8	63400.9	7805.92	12934.1	15907	20587.9	16612.7	16704.7	21898.6	21400.1
705.909	2	79.118	LSDEILIDILTR[166.1094]	0	1	0	0	8.5699		1	6981022	ref|NP_036866.1 hexokinase-1 [Rattus norvegicus]	3740.97	1	35	207258	7275.01	13530.8	45801.8	7644.15	5486.73	10546.6	4923.24	4401.71	9772.8	15731.7	6404.51	7441.78	3789.61	10642.9	6178.86	8628.17	35225.1	6262.35	19189.3	20078.2	4999.76	5907.49	4257.64	6064.28	19097.7
605.96	3	47.321	TDFDKVVDEYSLNSGK	2	0	0	0	6.5211		0.85	6981022	ref|NP_036866.1 hexokinase-1 [Rattus norvegicus]	4503.95	1	35	15327.6	21737.2	6060.53	37352.4	24922.5	7241.43	3825.46	26367.6	20131.2	8277.66	9393.62	33856.3	9668.27	8387.46	30894.7	30406	17558.7	24813.5	37369.7	11869.9	5666.42	17069.5	15712.7	20318.5	21225.4	18618.2
822.461	2	85.943	IAAQLLAYYFTELK	1	0	0	0	6.2524		0.73	6981022	ref|NP_036866.1 hexokinase-1 [Rattus norvegicus]	2563.84	1	35	5058.27	19071.6	19143.1	8298.67	38185.4	20532	23771.5	18438.4	23313.7	22935.8	22215.4	27469.4	30505.5	18837.5	16720.7	20482.6	22908.8	11414.3	19305.1	35350	35273.1	2209.49	1036.44	1289.79	1141.27	18596.3
801.105	3	59.885	QIEETLAHFRLSKQTLMEVK	2	1	0	0	6.7757		0.96	6981022	ref|NP_036866.1 hexokinase-1 [Rattus norvegicus]	4503.95	1	35	15629	13087.1	11808.6	11631.4	17431.1	15886.3	16878.3	11463.2	16851.3	17012.4	16894.5	17563.9	19617.3	31762.9	14303.9	12854.3	15012.1	11984.4	15038.9	18794.2	20291.9	16818.7	17132.6	35399.7	17241.6	17135.6
460.747	2	47.124	EGLLFEGR	0	1	0	0	7.3469		1	6981022	ref|NP_036866.1 hexokinase-1 [Rattus norvegicus]	4503.95	1	35	46.12	12725.5	15892.5	7993.32	21877.5	12833.7	6734.9	26026	18960.3	23184.1	12323.1	26417.5	19763.3	9820.72	15819.2	24602.4	19286.5	4817.44	29841.9	16841.4	10557.6	17078.6	18759.4	20839.9	20703.9	16549.9
497.752	2	28.442	DYNPTASVK	1	0	0	0	6.7345		0.97	6981022	ref|NP_036866.1 hexokinase-1 [Rattus norvegicus]	4503.95	1	35	24441.3	9229.1	9899.07	10792.1	23064.1	8952.45	6885.83	18392.1	17922.5	16612.3	16674.1	25213.6	24464.9	15374.7	13639.4	22777.9	17595.3	12678.9	17319.2	16013.6	3768.18	10940.7	22513.8	20268	13971	15976.2
622.324	2	38.052	QIEETLAHFR	0	1	0	0	6.1283		0.8	6981022	ref|NP_036866.1 hexokinase-1 [Rattus norvegicus]	1674.12	1	35	5569.54	7815.39	10586.7	15998.9	6482.65	8216.03	14323.2	10599.3	5923.88	8628.04	10974.9	11120.2	8488.95	4693.71	12318.8	13224.6	11378.6	10747.8	9751.02	20553.9	19036.5	11455.1	10085.3	7322.54	8612.41	10556.3
747.428	2	82.194	SANLVAATLGAILNR[166.1094]	0	1	0	0	6.5447		0.88	6981022	ref|NP_036866.1 hexokinase-1 [Rattus norvegicus]	1006.67	1	35	2632.49	8542.95	14592.1	55531.1	11984.4	7830.78	9939.5	4498.44	4798.02	9082.41	13445.5	6428.59	5182.24	2762.19	949.825	2615.61	6419.19	47621.5	2521.05	2311.66	5487.07	11310.3	9202.54	3666.4	4998.06	10174.2
727.361	2	34.085	FNTSDVSAIEKDK	2	0	0	0	6.3804		0.71	6981022	ref|NP_036866.1 hexokinase-1 [Rattus norvegicus]	4073.56	1	35	3408.36	6989.36	13434.8	2865.84	8838.08	12129.9	12744.8	7870.69	9265.29	12497	7095.71	8985.12	12570.6	20023.5	5821.55	10519.1	7008.91	4598.38	5744.02	11557.5	12283.5	11075.3	8416.53	13101.9	7689.88	9461.43
710.375	3	86.11	FLLSESGTGKGAAMVTAVAYR	1	1	0	0	6.772		0.76	6981022	ref|NP_036866.1 hexokinase-1 [Rattus norvegicus]	3740.97	1	35	24342.3	3685	6900.5	66436.8	3265.31	6669.7	7107.06	3064.18	2819.94	3790.37	11758.2	3089.4	5045.92	6188.16	2008.59	3818.95	8084.5	27901.3	3065.65	4237.67	4615.3	4007.99	2649.35	1601.19	1059.93	8688.53
600.313	3	57.37	DKKLPVGFTFSFPC[160.0307]R	2	1	0	0	6.333		1	6981022	ref|NP_036866.1 hexokinase-1 [Rattus norvegicus]	2563.84	1	35	3192.51	2927.7	8291.45	13751.1	1063.46	9923.02	12569.2	5062.26	1437.98	6025.59	8345.35	901.603	9315.2	9624.46	6132.26	5893.3	10515.8	15710.8	4689.63	12227.9	12537.6	6988.4	6290.2	6648.19	8226.89	7531.67
519.78	2	47.845	FLLSESGTGK	1	0	0	0	6.3926		0.85	6981022	ref|NP_036866.1 hexokinase-1 [Rattus norvegicus]	828.343	1	35	480.038	10553.3	718.651	0	20046.5	3139.19	2055.97	9097.11	25150.8	7103.42	2763.15	28368.8	7317.52	3003.49	6099.17	9498.57	1689.31	228.792	9738.44	2236.2	1835.92	7968.89	7418.39	8509.76	9685.79	7388.29
876.425	3	63.637	LGVEPSDVDC[160.0307]VSVQHIC[160.0307]TIVSFR[166.1094]	0	1	0	0	7.2143		0.89	6981022	ref|NP_036866.1 hexokinase-1 [Rattus norvegicus]	3740.97	1	35	42028.5	1730.15	7546.04	41423.1	1099.8	4048	6176.88	478.72	385.279	3397.59	4711.21	1782.11	1432.88	1783.45	283.173	3416.43	4513.42	32783.3	949.008	1755.66	2499.83	4420.81	4229.6	5944.94	4369.67	7327.58
627.33	2	30.439	QIEETLAHFR[166.1094]	0	1	0	0	7.3397		0.91	6981022	ref|NP_036866.1 hexokinase-1 [Rattus norvegicus]	3740.97	1	35	113751	909.464	2089.9	4906.02	1837.69	2669.91	2148.01	1108	3090.98	4535.65	2853.52	4152.86	2361.17	1914.66	1298.89	2438.33	2179.43	2652.62	1841.3	2850.32	1844.3	1969.67	1631.43	1627.64	1741.27	6816.15
704.9	2	43.188	LRTTVGVDGSLYK	1	1	0	0	7.1392		0.96	6981022	ref|NP_036866.1 hexokinase-1 [Rattus norvegicus]	3740.97	1	35	2264.12	5846.66	6849.08	2691.95	7620.18	7362.41	5565.79	8820.15	6905.69	7834.4	2342.27	6593.28	6025.59	4597.29	10768.5	8696.2	7212.28	1760.2	7563.24	9941.12	4092.75	4151.16	4522.59	6579.9	5888.18	6099.8
613.657	3	53.927	DYNPTASVKMLPTFVR	1	1	0	0	7.2093		0.89	6981022	ref|NP_036866.1 hexokinase-1 [Rattus norvegicus]	3740.97	1	35	16748.4	950.975	5670.38	38415.9	157.863	3123.37	2094.55	74.67	730.631	2324.92	3060.62	686.541	500.745	485.952	1783.21	3096.21	1268.11	13027.2	2016.41	1526.78	1778.71	3567.53	2961.25	6710.55	4742.49	4700.16
476.79	2	42.587	ITPELLTR[166.1094]	0	1	0	0	7.9298		1	6981022	ref|NP_036866.1 hexokinase-1 [Rattus norvegicus]	3740.97	1	35	21907	1022.86	4566.06	28341.6	962.37	1476.02	1708.75	96.825	587.44	1601.48	4542.26	695.786	577.126	1068.38	99.692	401.971	2600.78	9337.27	914.618	291.854	506.091	3342.79	3154.78	4036.59	3414.51	3890.2
766.004	3	65.099	MC[160.0307]INTEWGAFGDDGSLEDIR[166.1094]	0	1	0	0	6.0522		0.95	6981022	ref|NP_036866.1 hexokinase-1 [Rattus norvegicus]	2815.19	1	35	53.67	1387.49	3377.43	3394.94	516.745	2943.54	3061.18	1710.52	550.921	1221.85	2114.45	357.467	2087.13	3278.94	3630.1	1899.82	4488.58	2421.66	1012.29	2353.38	4532.07	1144.51	1734.62	1807.86	2001.85	2123.32
643.36536, 643.3809	2	39.802	VLQATVVAVGSGGK	1	0	0	0	6.229100227355957, 7.407899856567383	40.22	0.87, 1.0	6981052	ref|NP_037098.1 10 kDa heat shock protein, mitochondrial [Rattus norvegicus]	3040.801025390625, 887.5855712890625	1	6	90757	394151	361913	221453	453076	506627	313964	433305	433222	477792	296948	530973	490186	600860	461634	592926	499632	250134	649800	542795	579295	482462	519613	583188	536510	452129
518.304	2	54.534	KFLPLFDR	1	1	0	0	6.0343		0.77	6981052	ref|NP_037098.1 10 kDa heat shock protein, mitochondrial [Rattus norvegicus]	887.586	1	6	44663.8	170729	128602	31597	157773	191331	128326	175473	182322	179897	117416	204821	214791	300254	170024	169935	174377	47680.1	186983	192315	181687	182463	164749	167397	166833	161298
507.287	2	31.441	GGEIQPVSVK	1	0	0	0	6.2637	6.77	0.9	6981052	ref|NP_037098.1 10 kDa heat shock protein, mitochondrial [Rattus norvegicus]	887.586	1	6	111389	67951.9	111453	44248.6	130677	162004	71954.1	144894	157633	167935	96807.3	157568	170571	207444	89689.9	175282	139516	86413.7	189463	148648	168454	135470	134140	152832	130614	134122
454.257	2	60.443	FLPLFDR	0	1	0	0		31.21	0.99	6981052	ref|NP_037098.1 10 kDa heat shock protein, mitochondrial [Rattus norvegicus]		1	6	47951.8	91874.9	82649.1	38392	99778.1	129444	69686.3	103539	107196	100054	64989.6	128468	115434	176479	113533	109865	103558	57647.3	140961	132489	118835	96093.1	105283	111209	116957	102495
511.292	2	31.379	GGEIQPVSVK[136.1092]	1	0	0	0	7.5097		0.87	6981052	ref|NP_037098.1 10 kDa heat shock protein, mitochondrial [Rattus norvegicus]	3040.8	1	6	286968	1299.79	23283.9	101203	3978.29	27242.8	22186.8	225.138	4808.3	22287.7	28534.9	1875.54	9682.35	26582.9	4330.01	8776.76	20553.2	158682	5643.3	14827.9	24689.7	17135.8	22479.2	28840.1	27241.2	35734.3
459.261	2	60.47	FLPLFDR[166.1094]	0	1	0	0	6.7378		1	6981052	ref|NP_037098.1 10 kDa heat shock protein, mitochondrial [Rattus norvegicus]	887.586	1	6	5076.61	5845.65	14502	55231.9	4394.17	17245.4	14825.2	720.503	5424.93	12557.8	16484.4	6309.49	7626.74	19354.9	2539.28	5269.68	10825.9	64704.5	4622.39	8966.12	15071.6	17823.8	19525.3	20380.2	22073.5	15096.1
640.33	2	42.013	TASSVIELTC[160.0307]AK	1	0	0	0	6.5803		1	6981078	ref|NP_036888.1 cation-independent mannose-6-phosphate receptor precursor [Rattus norvegicus]	352.418	1	14	80217.2	59963.5	43524	12613	68188.7	24165.9	24825.6	84706.5	54951.2	52087.5	23090.6	74848.6	35882.2	32330.1	62375.9	83204.1	47211.8	14530.6	80808.3	44066.9	28973.7	40327.8	38988.4	47442.5	57562.2	48675.5
617.33704, 618.3167	2	61.59	STLITFLC[160.0307]DR[166.1094]	0	1	0	0	5.912199974060059, 7.231200218200684		0.86, 1.0	6981078	ref|NP_036888.1 cation-independent mannose-6-phosphate receptor precursor [Rattus norvegicus]	265.24371337890625, 374.793212890625	1	14	78146.8	61624.1	42367.5	72896.4	73950.2	7214.01	9134.56	109383	51925.2	25467.4	19660.7	73202.4	11995.9	12573.2	59235.8	59407	27600.6	63726.3	80912.2	13448.9	8644.12	43657.8	47276.3	53467.4	57606.2	46581
1027.17	3	77.632	VTGPPIFNPVANEVYLNFESSTPC[160.0307]LADK	1	0	0	0	6.0669		0.7	6981078	ref|NP_036888.1 cation-independent mannose-6-phosphate receptor precursor [Rattus norvegicus]	352.418	1	14	21229.4	57920	40050.1	31341.6	58362.6	28340.5	32012.5	69747	44456.2	41563.1	36805.1	60225.4	38076.3	24649.2	46329.4	41969.2	22433	24693.9	46142.4	37841.6	41582.3	21425.4	19607.8	14201.3	9990.71	36439.8
475.279	2	36.956	HDLNPLIK	1	0	0	0	6.1792		0.93	6981078	ref|NP_036888.1 cation-independent mannose-6-phosphate receptor precursor [Rattus norvegicus]	352.418	1	14	10709.8	40307.6	33438.8	20871.2	41568.5	21479.3	32686.7	60600.5	47843.1	37006.8	24490.8	47677	32342.1	33893.6	51188	45409.6	26322.1	15003.9	49592.6	32981.5	29806.1	33975.4	33231.1	37895.6	34814.9	35005.5
471.565	2	24.158	GPLDC[160.0307]SER[166.1094]	0	1	0	0	5.3705		0.72	6981078	ref|NP_036888.1 cation-independent mannose-6-phosphate receptor precursor [Rattus norvegicus]	374.793	1	14	37616.1	23323.2	66496.3	38008.4	38129.3	65178.1	25235.7	37371.6	21463.3	28849.7	35274.6	22682.5	42593.7	34572.1	15220.4	41882.5	41522.7	17880.7	41907	35467.1	21958.1	30846.4	33756.3	29342.5	25969.5	34101.9
595.809	2	63.534	SFSLGEIYFK	1	0	0	0	6.2722		0.98	6981078	ref|NP_036888.1 cation-independent mannose-6-phosphate receptor precursor [Rattus norvegicus]	352.418	1	14	2341.46	29690.6	25682.9	19678.8	33108.5	21009.5	25037.8	59341.4	33139	28354.8	17195.1	39506.7	26182.6	13846.2	29842.6	35137.9	21768	18588.6	35110.1	22053.6	14647	17361.7	21441.3	26496.6	27668.4	25769.2
613.318	2	61.839	STLITFLC[160.0307]DR	0	1	0	0	6.8961		1	6981078	ref|NP_036888.1 cation-independent mannose-6-phosphate receptor precursor [Rattus norvegicus]	352.418	1	14	5044.93	27403.3	24478.3	11521.6	28091.1	17227.8	17154.1	40126.7	31549	19775.9	16116.6	34239.3	18972.7	20128.3	32823.8	27552	19297.6	9365.72	32622.3	23584.6	22929.8	26390.2	21723.3	22533.7	29666.5	23212.8
810.375	3	65.327	TLGTPEFVTATDC[160.0307]VHYFEWR	0	1	0	0	6.3853		0.91	6981078	ref|NP_036888.1 cation-independent mannose-6-phosphate receptor precursor [Rattus norvegicus]	352.418	1	14	8784.7	25174	26515.7	19315.5	26047.4	13994.3	15173.3	38248.9	26259.7	18501.2	15139.1	26930.3	22148.8	11969.3	32350.3	26087.9	13677	16123.6	33062.4	18046.8	12767.3	17523.3	19107.1	23284.8	20926.3	21086.4
634.334	2	52.224	IQTSITFLC[160.0307]GK	1	0	0	0	6.2065		0.99	6981078	ref|NP_036888.1 cation-independent mannose-6-phosphate receptor precursor [Rattus norvegicus]	352.418	1	14	34137.5	27169.3	22043	11442.7	23751.6	11475.9	16588	31074.8	24695.5	23711.3	14810.7	28037.2	18245.7	13453.1	21919.6	24754.3	13308.6	20937.4	28652	13611.7	13565.1	19503.4	21082.2	18994.6	21272.6	20729.5
603.808	2	45.812	NFFINVC[160.0307]HR	0	1	0	0	6.2847		0.94	6981078	ref|NP_036888.1 cation-independent mannose-6-phosphate receptor precursor [Rattus norvegicus]	352.418	1	14	10031.5	12940	21253.1	43831.8	11652.1	12592.9	15300.5	10249.9	13014.9	16126.6	15270.9	15325	11071.5	10897	16519.5	14452.5	23521.2	28040.3	16490.8	13314.6	15653.6	10902.5	8384.91	16009.2	15230.8	15923.1
813.739	3	65.29	TLGTPEFVTATDC[160.0307]VHYFEWR[166.1094]	0	1	0	0	6.6472		0.97	6981078	ref|NP_036888.1 cation-independent mannose-6-phosphate receptor precursor [Rattus norvegicus]	374.793	1	14	39237.2	6508.39	9843.59	12746.9	8303.7	4122.41	6620.89	5744.16	4639.41	5142.75	5117.81	5995.86	5775.16	6624.91	7635.41	7202.75	6828.1	15290.7	9551.73	7049.58	7533.49	9402.51	9837.54	11198.4	8960.19	9076.54
515.774	2	28.515	TVEAC[160.0307]PVVR	0	1	0	0	6.2692		1	6981078	ref|NP_036888.1 cation-independent mannose-6-phosphate receptor precursor [Rattus norvegicus]	352.418	1	14	1796.34	5446.07	5616.96	4711.35	11889.3	2734.84	2419.58	10263	12882	10047.9	5979.49	14398.9	9754.99	7717.46	5964.72	12835.9	8322.49	4070.8	10386.9	7950.73	2865.55	4339.38	9467.85	10251.8	8938.09	7642.1
639.805	2	23.152	INPC[160.0307]GHVDNPR	0	1	0	0	6.0459		0.77	6981078	ref|NP_036888.1 cation-independent mannose-6-phosphate receptor precursor [Rattus norvegicus]	352.418	1	14	1006.45	5492.13	8489.56	2935.11	9560.95	6522.09	3538.44	13719.1	7641.64	9435.82	2169.03	10954.6	7725.13	1220.65	806.187	1705.89	795.863	1298.63	1054.4	2096.96	503.757	2414.45	3150.43	1382.48	1441.76	4282.46
636.302	2	44.835	EVPC[160.0307]YVFDDK	1	0	0	0	6.1254		0.85	6981078	ref|NP_036888.1 cation-independent mannose-6-phosphate receptor precursor [Rattus norvegicus]	352.418	1	14	63.234	2982.96	3755.16	3182.97	4732.96	2895.31	1806.49	6575.29	4496.24	4460.96	3194.6	5736.18	3959.71	2855.25	2699.22	3545.21	2588.82	3547.43	5620.6	3183.77	1783.38	3938.58	4547.91	2508.98	5116.21	3591.1
640.827	2	38.369	LYEIGGGTSEVR	0	1	0	0	7.3437		0.78	6981112	ref|NP_036724.1 isovaleryl-CoA dehydrogenase, mitochondrial precursor [Rattus norvegicus]	1002.44	1	7	80897.1	55837.5	56347.8	40886.6	60711.7	47481.4	43258	67364.1	69737.7	62600.5	51392	75148.8	51572.7	52435	46537.8	102219	67855	70176.4	73582.6	67748.7	43969.8	43856.1	68754	81302.5	69215.5	62035.5
515.774	2	32.098	TDLTAVPASR	0	1	0	0	7.3932		0.8	6981112	ref|NP_036724.1 isovaleryl-CoA dehydrogenase, mitochondrial precursor [Rattus norvegicus]	1002.44	1	7	23683.8	46545.8	68195.9	48248.9	42141.7	48034.1	45299.1	79446.9	47319.4	36411.7	49392.5	39352	46256.5	51483	130511	88662.7	102130	0	73216.6	75507.1	44476.8	72259.7	61071.3	72146	60232.8	58081
628.844	2	39.001	VPAANILSQESK	1	0	0	0	6.7304		0.99	6981112	ref|NP_036724.1 isovaleryl-CoA dehydrogenase, mitochondrial precursor [Rattus norvegicus]	1002.44	1	7	45281.4	31041.1	29643	6753	36880.3	36173.3	31716.6	29089.2	32738.1	44395.8	21160.5	41907.9	37417.6	26601.3	34195.5	43882.1	32210.4	13000.9	48260.3	38899.1	38711.1	42982.4	30787.9	31249.5	35939	33636.7
709.002	3	50.489	AHSMLPVDDDINGLNEEQK	1	0	0	0	6.1651		0.74	6981112	ref|NP_036724.1 isovaleryl-CoA dehydrogenase, mitochondrial precursor [Rattus norvegicus]	969.28	1	7	14216.3	21497.6	16341.4	20376.8	24143.3	17357.5	13121.5	41977.6	27418.5	14413.1	9874.21	23875.7	14938.8	12967.8	37664.2	32766.2	20495.3	11173.7	34649.8	18067.1	11422.4	20439.9	17995.3	22923	17478.3	20703.8
932.773	3	57.394	GSNTC[160.0307]ELVFEDC[160.0307]KVPAANILSQESK	2	0	0	0	6.9498		0.99	6981112	ref|NP_036724.1 isovaleryl-CoA dehydrogenase, mitochondrial precursor [Rattus norvegicus]	1002.44	1	7	21246.4	19642.3	18061.6	40959.2	15038	13927.1	15397.4	16173.3	12664.9	15321.5	14993.6	15917.6	9784.88	7492.63	14375.1	16521.4	15370.7	29740.1	17440.7	13099.7	11263.6	14580.3	17634.6	17046.3	18233.3	16877.1
532.275	3	30.866	DAKLYEIGGGTSEVR	1	1	0	0	6.4809		0.9	6981112	ref|NP_036724.1 isovaleryl-CoA dehydrogenase, mitochondrial precursor [Rattus norvegicus]	969.28	1	7	775.75	18415	15649.8	6437.96	21740.7	18176.6	19925.4	14100.7	18132.6	17109.8	13223.1	25324.6	14264.2	15836.1	18604.5	17307.3	15944.1	11965	20297.8	13278	22220.2	20682.6	11867.9	18607.9	16308	16247.8
647.798	2	29.162	AQEIDQSNDFK	1	0	0	0	6.3383		0.82	6981112	ref|NP_036724.1 isovaleryl-CoA dehydrogenase, mitochondrial precursor [Rattus norvegicus]	969.28	1	7	39549.4	10758.8	8158.97	3056.91	8418.78	8302.86	9374.1	8383.99	10915.6	13912.9	7294.68	15363.3	6698.75	6933.04	8039.42	12504.2	6453.52	6648.6	9307.94	8669.77	8488.46	8816.98	5923.61	8509.17	8393.04	9955.07
699.362	2	42.557	YSGTC[160.0307]GAQLVTLK	1	0	0	0	6.4464		0.96	6981144	ref|NP_036989.1 lysosome-associated membrane glycoprotein 1 precursor [Rattus norvegicus]	382.345	0.46	1	6327.61	10650.9	25155	22605.4	17374.5	28913.1	23945.7	11320.8	12482.3	19309	16201	14495.4	17125	43312	13018.8	11105.4	20385.5	20015.3	18509.2	32849	36332.7	16180.4	16955	26003	24477.3	20202
815.434	2	76.997	SLADELALVDVLEDK	1	0	0	0	9.4008	61.3	1	6981146	ref|NP_036727.1 L-lactate dehydrogenase B chain [Rattus norvegicus]	13664.5	1	13	113988	92851.2	180187	75555.6	47134.1	72088	86004.6	201639	38228.5	60435.2	90903.8	40670.1	91694.7	39308.5	375919	249775	308539	112500	171787	214619	205092	127452	120180	115506	107777	133593
480.27713, 480.27795, 959.5493	1, 2	35.288	GLTSVINQK	1	0	0	0	6.353300094604492, 6.542399883270264, 7.984300136566162		0.87, 0.96, 1.0	6981146	ref|NP_036727.1 L-lactate dehydrogenase B chain [Rattus norvegicus]	13664.51953125, 3162.616943359375, 7824.9140625	1	13	165091	83572.7	80431.9	37769.8	79331.2	119185	105464	80139.9	151691	110520	72912.8	81632.2	124084	127604	120651	108479	131370	64624.5	80119.7	142951	106447	101716	93960.3	102655	92602.6	102600
479.312	2	59.501	FIIPQIVK	1	0	0	0	8.0799		1	6981146	ref|NP_036727.1 L-lactate dehydrogenase B chain [Rattus norvegicus]	13664.5	1	13	23241.7	38771.4	90491	38313.5	21658.7	42269.9	85350.5	105430	43580.7	45072.2	89513.7	33107.9	68603.1	72350	139880	103097	157009	65244.8	90022.1	112646	114608	97124.5	81546.8	84103	77970.6	76840.3
593.825	2	31.12	LKDDEVAQLR	1	1	0	0	8.0665		1	6981146	ref|NP_036727.1 L-lactate dehydrogenase B chain [Rattus norvegicus]	13664.5	1	13	54818.8	35919.1	102718	60862.8	17840	32186.6	28353.7	84690.5	21992.7	34770.3	47849.3	19260.5	46319.4	44317.6	99609.6	138515	148505	78372.4	78364.2	85583.5	37344.1	44626.4	58872.2	71681.6	65274	61545.9
895.129	3	89.437	YSPDC[160.0307]TIIVVSNPVDILTYVTWK	1	0	0	0	7.5472		1	6981146	ref|NP_036727.1 L-lactate dehydrogenase B chain [Rattus norvegicus]	13664.5	1	13	90069.8	29894.2	72182.4	32485.7	6508.1	24351.6	37910.1	68689.2	16804.5	19552.7	41587.5	12180.7	33180.9	7129.67	112650	67155.9	92318.2	34356.8	36499.2	42627.1	47693.5	2596.68	2368.68	1442.96	5287.51	37500.9
504.2698, 504.27542	3	28.362	IVADKDYSVTANSK	2	0	0	0	6.582799911499023, 7.331600189208984		0.97, 1.0	6981146	ref|NP_036727.1 L-lactate dehydrogenase B chain [Rattus norvegicus]	13664.51953125, 9230.853515625	1	13	22010.1	24300.8	42940.2	19754.2	14164.8	25203.5	50654.7	32588.6	12393.7	27138.9	41166.2	14138.2	34786.1	31932.8	71462.4	61210.6	62577.5	25842.4	43117.6	45690.8	48381.5	37473.9	30152.3	31914.4	33036.6	35361.3
657.846	3	78.332	ITVVGVGQVGMAC[160.0307]AISILGK	1	0	0	0	6.4937		0.93	6981146	ref|NP_036727.1 L-lactate dehydrogenase B chain [Rattus norvegicus]	3955.38	1	13	33592.7	44125.3	35175.7	25318.7	43774	47747	40972.2	37910.5	37962.9	44600.9	46235.4	47369.9	51814.2	43814	42697.7	32268	27473	30388.6	40499.3	39868.1	55695.6	1944.22	2371.42	3050.47	4604.53	34451
457.285	2	37.31	IVVVTAGVR	0	1	0	0	7.4176		1	6981146	ref|NP_036727.1 L-lactate dehydrogenase B chain [Rattus norvegicus]	9230.85	1	13	30731.9	21133.6	37446.6	31925.2	18579.8	26099.7	42969.9	34580.4	23465.4	24631	38949.8	17962.9	31507.4	22961.5	60059.9	46127.8	50628.4	31185.9	29414.6	39120.9	38345.2	37318.1	37443.3	32016	22661.5	33090.7
556.3132, 833.4392	2, 3	49.241	LIAPVADDETAVPNNK	1	0	0	0	6.476600170135498, 7.863900184631348		0.89, 1.0	6981146	ref|NP_036727.1 L-lactate dehydrogenase B chain [Rattus norvegicus]	3162.616943359375, 5343.93505859375	1	13	43008.6	31670.3	12266.1	40162.6	39558.4	13912.9	13994.9	44964.2	36387.9	18055.6	18480.7	42614.4	16923.8	12909	29910.1	31108.3	8931.4	21372.9	30867.6	18053.8	13945.2	23790	22835.8	25007	19953.5	25227.4
626.973	2	48.517	MVVDSAYEVIK	1	0	0	0	7.5738		0.91	6981146	ref|NP_036727.1 L-lactate dehydrogenase B chain [Rattus norvegicus]	13664.5	1	13	55585.3	10024.9	14734.1	2717.88	12143.5	25179	14574	19163	14957.8	17486.3	18993.5	13502.5	17430.5	68621.9	26116	22408.5	28509.9	69142.2	16936.2	13237.5	15237.6	16525.5	13459.5	21629.2	21172.6	22779.6
744.377	3	64.774	DDEVAQLRKSADTLWDIQK	2	1	0	0	6.3866		0.91	6981146	ref|NP_036727.1 L-lactate dehydrogenase B chain [Rattus norvegicus]	5519.09	1	13	8512.72	21803.6	14088.9	8138.16	29354.2	15424.9	8063.81	21027.7	21695.1	17698	14093.9	30247.7	16429.5	6681.95	21903.4	24829.2	20715.4	9185.03	24318	16219.3	12796.2	18307	20615.9	14433.3	23612.2	17607.8
652.847	2	44.585	KSADTLWDIQK	2	0	0	0	6.8355		0.99	6981146	ref|NP_036727.1 L-lactate dehydrogenase B chain [Rattus norvegicus]	11437.9	1	13	62545.4	6987.57	3903.01	8249.7	8252.33	5764.83	10924.4	2099.91	6370.51	8220.7	10314.1	6445.93	7433.86	6954.5	3874.89	5930.39	9257.69	8784.67	6895.66	8892.18	8740.17	5391.34	6503.24	8868.46	8245.99	9434.05
936.006	2	74.716	SLADELALVDVLEDKLK	2	0	0	0	6.7981		0.72	6981146	ref|NP_036727.1 L-lactate dehydrogenase B chain [Rattus norvegicus]	8232.19	1	13	3380.29	5317.79	20476.9	9918.39	5116.33	5885.27	5209.72	4313.25	3065.11	7971.41	4416.33	3677.23	1916.17	1850.18	4807.82	3640.41	4836.95	5087.81	2127.79	2853.62	2738.4	1186.41	1936.55	1733.49	638.303	4564.08
623.336	2	59.411	DIDDLELTLAK	1	0	0	0	9.501		0.8	6981234	ref|NP_036736.1 myosin-3 [Rattus norvegicus]	38629.3	1	88	1.24776e+06	2.42757e+06	633395	242501	2589009	579992	584047	3977658	2.88458e+06	1.03452e+06	669429	3.83138e+06	936713	388988	2227960	2395761	669587	456917	2695871	702084	338763	1.62654e+06	1.68388e+06	1.27059e+06	1.77322e+06	1.51475e+06
752.389	2	38.377	ENQSILITGESGAGK	1	0	0	0	9.6847		1	6981234	ref|NP_036736.1 myosin-3 [Rattus norvegicus]	38629.3	1	88	331084	669326	529462	276516	1.49275e+06	641048	337901	1.83303e+06	1.52751e+06	914002	632427	1.9291e+06	817250	418938	679900	1227348	429752	290920	1.40003e+06	625369	387036	1.11541e+06	1.02909e+06	1.01466e+06	1.06275e+06	864505
772.384	2	42.032	KLAEQELLDSNER	1	1	0	0	6.4479		0.9	6981234	ref|NP_036736.1 myosin-3 [Rattus norvegicus]	2569.11	1	88	110668	368673	164005	62665.1	992673	181083	101815	1.03681e+06	1.05319e+06	339836	192374	1.36171e+06	373980	253456	416946	835075	219507	101959	829692	243684	63909.3	517057	530168	618591	669045	465543
460.23746, 689.84894	2, 3	23.81	KLEDEC[160.0307]SELKK	3	0	0	0	7.769700050354004, 9.381999969482422	13.25, 66.4	1	6981234	ref|NP_036736.1 myosin-3 [Rattus norvegicus]	18106.9296875, 38629.30859375	1	88	323763	566732	136126	106476	648306	137441	136782	1.10794e+06	702765	200833	211677	828603	217511	147255	497788	875250	104649	189929	465120	101577	73573.1	390485	419915	590807	319203	380020
804.154	2	45.01	LEIDDLSSSVESVSK	1	0	0	0	6.3175		0.92	6981234	ref|NP_036736.1 myosin-3 [Rattus norvegicus]	2253.01	1	88	63074.2	461087	182553	27276.1	419451	88204.1	83050.7	320634	241101	85880.7	66140.3	296493	123596	85415.2	866620	850767	332512	512.097	952578	543401	165064	300758	287407	372035	354556	302807
955.813	3	52.051	GKAEAHFSLIHYAGTVDYSVSGWLEK	2	0	0	0	7.1485		0.99	6981234	ref|NP_036736.1 myosin-3 [Rattus norvegicus]	5486.42	1	88	58149.1	434448	92633.3	27896.8	521962	100876	111418	647242	623255	177661	102251	719596	174782	112441	425171	427948	88853.1	44792.8	413965	120897	60836.5	265686	273249	265630	291968	263344
552.2557, 552.2873	2	32.185	LQTEAGELSR	0	1	0	0	7.188899993896484, 7.226200103759766		0.77, 1.0	6981234	ref|NP_036736.1 myosin-3 [Rattus norvegicus]	3388.85400390625, 5486.4169921875	1	88	130685	218769	183222	100941	381225	191329	100469	294008	258068	142287	126509	297788	288829	266257	306066	444282	224205	136960	511698	417744	177508	296693	308193	276347	281843	254477
476.578	3	30.913	KGSSFQTVSALFR	1	1	0	0	7.0301		1	6981234	ref|NP_036736.1 myosin-3 [Rattus norvegicus]	6587.04	1	88	177738	194685	168360	66499.9	248489	171479	185253	184539	263587	311749	216904	340189	280752	219486	217336	255263	195516	153707	274358	220074	235975	244709	204819	243585	206518	219263
605.845, 908.99805	2, 3	63.273	VLNASAIPEGQFIDSKK	2	0	0	0	6.071499824523926, 6.3302998542785645		0.89, 0.91	6981234	ref|NP_036736.1 myosin-3 [Rattus norvegicus]	4436.865234375, 7213.27099609375	1	88	254022	260345	102739	87849.5	325640	126039	199836	356880	347614	206570	229190	419269	174458	194219	192976	187516	92501.9	129917	242907	130998	187392	224005	208705	209304	250648	213662
509.759	2	42.299	C[160.0307]N[115.0269]GVLEGIR	0	1	0	0	7.3344		0.74	6981234	ref|NP_036736.1 myosin-3 [Rattus norvegicus]	7828.25	1	88	50795.7	148922	98177.5	72435.1	270103	152066	130706	370966	274440	157489	174532	365988	210944	226973	172271	301637	114923	166694	347240	188445	180361	201712	198335	241546	281460	203966
713.8802, 713.8848	2	57.214	GFPNRILYGDFK	1	1	0	0	6.482999801635742, 7.309299945831299		0.77, 0.87	6981234	ref|NP_036736.1 myosin-3 [Rattus norvegicus]	4349.423828125, 5486.4169921875	1	88	25722.3	224663	94622.8	31063.3	107853	90083.9	144550	278301	105813	63521.4	68251.1	108557	118923	194828	335120	281858	224551	188970	301003	456535	498494	178251	193849	203432	201159	188799
676.849	2	42.484	VEFQKMMQRR	1	2	0	0	6.7254		0.95	6981234	ref|NP_036736.1 myosin-3 [Rattus norvegicus]	4523.83	1	88	35080.9	84076.1	45421.3	89104.1	78312.2	116152	303662	6156.76	99276.4	176265	323947	94277.9	217764	563936	19769.7	38077.4	57398.5	158870	73474.2	123289	486021	134443	125475	172305	170198	151710
509.265	2	38.359	C[160.0307]NGVLEGIR	0	1	0	0	9.1162		0.83	6981234	ref|NP_036736.1 myosin-3 [Rattus norvegicus]	38629.3	1	88	2.41687e+06	58769.9	42078.5	89397.2	66542.9	21423.9	29170	101572	68689.7	31914.6	29690.3	84846.4	27203.9	17875	56288.2	57268.9	29772.5	68220	56205.6	22185.5	15015.4	57381	47210.2	66064.6	49109.6	144431
692.3838, 692.87445	2	55.25	ANLLQAEVEELR	0	1	0	0	6.561999797821045, 6.618500232696533		0.91, 0.97	6981234	ref|NP_036736.1 myosin-3 [Rattus norvegicus]	4523.8310546875, 6033.35498046875	1	88	198854	112270	193445	245474	128215	150044	214913	52287.4	88498.9	156942	158559	140188	125076	190006	59651.6	96218.6	164006	179881	102084	163906	244111	114100	102546	111351	105086	143909
605.955	3	50.558	IEELEEEIEAERATR	0	2	0	0	6.9708		0.99	6981234	ref|NP_036736.1 myosin-3 [Rattus norvegicus]	4356.19	1	88	391469	197098	59207.8	43411.2	264493	19926.7	4560.11	241099	193150	54467.5	10262.1	251786	47096.8	13350.6	190047	238973	71560.8	115188	299434	47848.8	7481.32	147458	139205	190090	137807	135059
636.32	3	61.111	GSSFQTVSALFR[166.1094]ENLNK	1	1	0	0	6.2997		0.96	6981234	ref|NP_036736.1 myosin-3 [Rattus norvegicus]	2664.18	1	88	3741.23	117482	123202	114983	94359.3	146267	143564	144663	106287	119169	136084	101567	126897	143659	132784	97592.9	134314	104933	125180	112779	147938	112000	119901	129854	133804	118920
715.695, 715.71234	3	55.354	MMQRRESIFC[160.0307]IQYNIR	0	3	0	0	6.714200019836426, 6.822700023651123		0.74, 1.0	6981234	ref|NP_036736.1 myosin-3 [Rattus norvegicus]	4523.8310546875, 5486.4169921875	1	88	59410.5	98474.6	65894.9	83259	101394	115024	195581	81964.7	132843	158632	134505	135391	134555	210983	34025.8	82279.6	63189.2	188622	111500	107398	205736	94434.6	107265	114977	119815	117486
774.389, 775.04364, 775.37854	3	58.178	NDLQLQVQAESENLLDAEER[166.1094]	0	1	0	0	6.268799781799316, 6.368000030517578, 7.0295000076293945		0.8, 0.83, 0.95	6981234	ref|NP_036736.1 myosin-3 [Rattus norvegicus]	3345.705078125, 4396.99609375, 4936.22314453125	1	88	46678.8	111224	85480.6	51059	108362	96752.2	83276.2	91094.8	95306	118911	75421.5	123117	109113	126328	96317.2	125829	109573	57219.8	144705	183768	202723	143796	101250	100813	114470	108104
766.047	3	53.02	LETDLTQLQSEVEDASR[166.1094]DAR[166.1094]	0	2	0	0	6.5122		0.88	6981234	ref|NP_036736.1 myosin-3 [Rattus norvegicus]	3023.81	1	88	68527.4	162013	52788.8	170631	171149	18480.4	18902.9	219634	151993	67198.6	45327.4	239628	36211.4	16924.6	126656	135838	49021.5	213142	166508	28116.8	7543.31	102363	128991	139672	146722	107359
462.578	3	23.703	K[136.1092]LEDEC[160.0307]SELKK	3	0	0	0	7.3336		1	6981234	ref|NP_036736.1 myosin-3 [Rattus norvegicus]	16859.6	1	88	42993.4	111037	51147.6	58438.8	141293	60575.6	40761.9	244967	128212	65170.2	72144.1	141169	67260.8	39196.3	137092	193871	75869.6	86488.8	177084	105533	67256.4	114726	125483	109737	98137	102226
649.006	2	48.891	GSSFQTVSALFR	0	1	0	0	6.3232		0.93	6981234	ref|NP_036736.1 myosin-3 [Rattus norvegicus]	5226.2	1	88	75508	97263.1	113396	103509	109110	100341	84850.9	92801.9	85535.5	95088.3	77166.5	113312	88648.4	74817.8	92225.7	121048	121131	107862	108145	122824	99989.7	92109.6	86291.1	107880	92223.5	98523.1
635.272	2	31.291	ELTYQSEEDR	0	1	0	0	6.7432		0.91	6981234	ref|NP_036736.1 myosin-3 [Rattus norvegicus]	4523.83	1	88	52064.2	70908.3	23267.7	3255.02	215423	24819.2	15867.8	175647	278379	101034	26218.1	371888	83194.3	19674.8	12048.9	138444	23746.8	15461	188580	11008.4	3660.61	92805.5	86176.7	96658.9	86796.3	88681.1
609.344	2	55.451	LITRTQAVC[160.0307]R	0	2	0	0	6.8899		0.75	6981234	ref|NP_036736.1 myosin-3 [Rattus norvegicus]	4436.87	1	88	93307.5	97435.8	116581	97721	75454.8	71873.5	83847.1	108791	53011.9	59705.2	62832.4	56899	51759.2	53529.7	127748	116015	114505	60311.7	102218	99773.2	93380.4	78128.2	84402.8	88916.2	92341.9	85619.6
687.376	2	52.225	KDIDDLELTLAK	2	0	0	0	7.0682		0.71	6981234	ref|NP_036736.1 myosin-3 [Rattus norvegicus]	18106.9	1	88	27840.3	78741.6	51582.6	23143	112057	72184.3	78754.8	71374.9	78284.3	107762	55517.1	112235	88748.6	93275.3	80643	117292	75741.8	61906.3	121062	108167	111160	76683.9	84447.8	106152	112385	84285.7
648.82983, 648.8362	2	48.16	DTQLHLDDALR	0	1	0	0	6.764900207519531, 7.075900077819824		0.98, 0.99	6981234	ref|NP_036736.1 myosin-3 [Rattus norvegicus]	12371.9296875, 5226.2021484375	1	88	41957.8	52822.6	83365.3	53863.4	36908.1	67754.1	65486	38811.2	39838.7	67921.9	149820	45320.8	228028	177559	100070	68429.6	68716.6	119366	61826.7	90241.5	105732	81361.1	84905	73706.1	88904.9	83708.6
534.621	3	66.937	IAEKDEEIEQ[129.0426]LKR	2	1	0	0	6.4985		0.92	6981234	ref|NP_036736.1 myosin-3 [Rattus norvegicus]	3313.68	1	88	88029.6	111385	77311.4	73849.5	104823	113980	85839.9	97387.8	108968	108850	74288.6	103595	81908.9	75862.3	95512	77035.8	65691.9	75379.6	79997.7	69922.8	66030.8	72719.8	63512.8	52465.2	52718	83082.6
589.279	4	41.449	EKSEFKLEIDDLSSSVESVSK	3	0	0	0	6.5671		0.86	6981234	ref|NP_036736.1 myosin-3 [Rattus norvegicus]	4397	1	88	21894.1	129318	59985.2	23368.4	155379	32532.2	33434.4	164486	129867	50277.5	32964.8	162000	46760.2	41371.7	153961	155986	49421.4	19473.7	141085	54779.9	31873	93547.3	90671.3	96484.2	83594.7	82180.7
756.895	2	58.697	SYHIFYQILSNK	1	0	0	0	6.6488		0.95	6981234	ref|NP_036736.1 myosin-3 [Rattus norvegicus]	5486.42	1	88	19350.8	63320.1	67338.7	11240.6	61760.8	133953	132627	52381.3	72029.1	87319	86380.7	44329.4	135484	77596.2	59064.9	48286.9	75012	19368.1	44218.9	104531	112514	79329.6	83505.7	73852	88966.6	73350.4
753.874	2	35.028	ELEFELEGEQKR	1	1	0	0	6.8003		0.88	6981234	ref|NP_036736.1 myosin-3 [Rattus norvegicus]	5213.03	1	88	61321.2	75945.2	64025.6	45478.5	78833.7	79139	79673	63808.8	93290.4	67989.9	52213.2	79828.7	76355.7	88789.9	89041.4	87410.6	73075.2	57588.1	76860.6	76801.2	68232.9	66655.5	68043.1	78949.8	61574.6	72437
884.796	3	81.222	C[160.0307]IIPNETK[136.1092]TPGAMEHSLVLHQLR	1	1	0	0	6.571		0.9	6981234	ref|NP_036736.1 myosin-3 [Rattus norvegicus]	4397	1	88	66551.4	39927.2	71757.4	68771.8	32554.1	89081.8	101010	85696.3	21591.7	46383.6	106570	14416.7	65934.6	50727.7	72345.6	61074.1	79763.9	69721.1	33139.7	54916.3	71043.7	17355.6	8481.78	4363.27	4682.02	53514.5
787.917	2	59.634	AFMNVKHWPWMK	2	0	0	0	6.6915		0.81	6981234	ref|NP_036736.1 myosin-3 [Rattus norvegicus]	6765.3	1	88	64456.2	59697.6	26672.4	49747	65768.7	30580.9	33534.7	107811	66924	28384.8	29260.1	72523.2	35421.5	42170.3	62185.7	65566.6	40487.2	28601.5	71063.5	48339.8	45208.3	57075.4	52241.3	48898.2	50460.1	51323.2
570.309	3	41.494	LMSNLRTTHPHFVR	0	2	0	0	6.5003		0.81	6981234	ref|NP_036736.1 myosin-3 [Rattus norvegicus]	5213.03	1	88	15994	36768.4	62951.7	69099.1	20262	21305.3	36854.6	56631.9	15317.7	22236.2	48329.3	13907.1	20065.6	24454.9	126170	77811.2	80381.5	48325.3	52898.4	53974.4	36839.3	50677	42978.8	51277.2	48830.7	45373.6
462.758	2	47.485	SLSTELFK	1	0	0	0	7.6559	15.48	1	6981234	ref|NP_036736.1 myosin-3 [Rattus norvegicus]	6116.01	1	88	4387.75	65733.7	17118.9	11009.5	78847.9	21648.7	18632.6	116349	91437.6	29934.9	19225.9	114171	30941	23605.4	43277.5	69261.8	19572.4	28225.2	73485.3	13869.5	11797.2	46299.1	47392.1	54587.4	52161.7	44118.9
701.868	3	44.215	SKLEQQVDDLESSLEQEK	2	0	0	0	6.4417		0.7	6981234	ref|NP_036736.1 myosin-3 [Rattus norvegicus]	2450.19	1	88	13318.3	35484.7	56596.7	46203.6	32769.3	40764.1	49526.9	30970.2	16300.6	32528.8	35304.1	21945.6	24310.9	56464.5	56372.5	42849.9	59225.3	38606	29748.7	57497.4	45403	30836.1	34436.9	45640.3	40330	38937.4
690.853	2	36.432	TVRNDNSSRFGK	1	2	0	0	7.0073		0.88	6981234	ref|NP_036736.1 myosin-3 [Rattus norvegicus]	11124.7	1	88	11527	38916.7	25155.4	10866.9	40727.7	33283.6	37463.5	48012.3	42656.9	45733.8	34651.5	51207.7	37606.2	23374.1	42921.6	64834	39378	21454.1	71852.3	47709.8	38039.8	30702.5	39443.4	36436.4	44782.7	38349.5
625.805	2	26.486	KLEDEC[160.0307]SELK	2	0	0	0	8.6702		1	6981234	ref|NP_036736.1 myosin-3 [Rattus norvegicus]	38629.3	1	88	29590.9	45820.1	20349.5	36575.4	63615.3	16386.3	15497	115919	67980.4	25675.5	20561.4	86518.5	24379.2	12081.2	54395.5	55134.2	8095.24	38012.4	43263.8	9305.17	4632.75	42288.8	38942.6	42362.8	31423.2	37952.2
796.391	3	66.849	ENKNLEQ[129.0426]EIADLTEQIAENGK	2	0	0	0	6.6117		0.83	6981234	ref|NP_036736.1 myosin-3 [Rattus norvegicus]	4349.42	1	88	315126	16136.1	17811	36605.8	16004.8	14188.2	25078.2	2568.74	17813.9	26358.4	44991.5	19568.9	15305.5	34132.7	2377.93	20852.9	20452.6	63936.7	14570.9	22502	26280.6	35593.7	37185.2	29720.3	36430.8	36463.8
723.87	2	47.058	C[160.0307]NGVLEGIRIC[160.0307]R	0	2	0	0	7.4159		1	6981234	ref|NP_036736.1 myosin-3 [Rattus norvegicus]	19965.3	1	88	101190	39882.7	17805.3	12674.8	47431.5	39098.5	25694.4	59394.3	48674.1	25875.7	24194.2	40993.8	45475.8	35483.7	49323.3	32732.5	17521.4	18414.8	38816.2	22025.9	11709.6	32825.7	32007.1	39860.7	36127.6	35809.3
820.76	3	70.23	MKGTLEDQIISANPLLEAFGNAK	2	0	0	0	6.3802		0.85	6981234	ref|NP_036736.1 myosin-3 [Rattus norvegicus]	3023.81	1	88	37570.6	41248.4	33439	29970.6	39335.2	36687.8	32563.3	41333.7	31643.7	37872.7	34792.6	52185.3	30519.4	22676.9	33669.9	39400.7	29563.9	24107.6	42340	36855.1	40911.3	27348.7	25113.9	19127.3	26079.5	33854.3
810.413	2	53.986	IRELEFELEGEQK	1	1	0	0	6.9983		0.96	6981234	ref|NP_036736.1 myosin-3 [Rattus norvegicus]	4376.78	1	88	21552.5	22567.1	26903.9	5905.73	33139.4	49583.9	46148.5	27212.4	50948	52667.2	43221.5	48037	54472.4	39918.7	9522.65	18204.9	32160.2	9042.3	23460.4	34004.4	36712.2	39577.2	35489.1	24166.3	26982.5	32464
916.474	3	68.926	EELLATDSAIDILGFTPEEK[136.1092]SGLYK	2	0	0	0	6.4784		0.96	6981234	ref|NP_036736.1 myosin-3 [Rattus norvegicus]	5213.03	1	88	15577.8	31466.1	24168.4	11358.1	30378	35830.8	31869.9	39979	29715.6	30720.2	26987.1	42198.3	32447.7	28928.8	47039	34304.1	30885.8	22909.7	49044.5	35312.8	53092.8	28718.1	27899.6	26248.2	31674.7	31950.2
710.368	2	57.069	HWPWMKLFFK	2	0	0	0	7.0263		0.96	6981234	ref|NP_036736.1 myosin-3 [Rattus norvegicus]	4187.27	1	88	21124.4	23623.2	16584	2971.55	37756.6	37077.7	22091.4	27258	36366.4	32754	16739.3	40743.9	44970.4	90922.2	23069.5	27628.6	25462.8	8267.3	28844.4	35041.2	28966.3	32374.8	32617.1	35332.1	33112.5	30468
675.815	2	23.663	AQHELEEAEER[166.1094]	0	1	0	0	6.742		0.99	6981234	ref|NP_036736.1 myosin-3 [Rattus norvegicus]	4936.22	1	88	10049.6	38354	50451.1	31587.1	31162.6	28967.2	43186.3	38197	33766.6	33797.8	24160	32034.3	27287	19926.5	32495.4	29579.3	23361.2	13123.7	26461.4	36922.4	39243.8	32686.3	33815.4	21087.2	22693.1	30175.9
507.2586, 760.37506	2, 3	46.985	TVETMQGALDAEVR	0	1	0	0	6.537899971008301, 6.6057000160217285		0.71, 0.96	6981234	ref|NP_036736.1 myosin-3 [Rattus norvegicus]	4570.81689453125, 5486.4169921875	1	88	33840.7	18005.9	30964	67071.6	19934.2	24895	28882.3	19560.1	14213.1	25285.4	39605.2	18627.9	24042.7	34247.9	19462.6	20270.3	32706.7	56102.4	25338.9	34252.9	34471.5	29822.1	28601	36306.3	36037.1	30101.9
630.633	3	43.754	LEQQVDDLESSLEQEK	1	0	0	0	6.2746		0.83	6981234	ref|NP_036736.1 myosin-3 [Rattus norvegicus]	4873.08	1	88	16408.2	29824.6	20668.5	9963.92	28352	32484	34949.4	18869	26030.1	34104.4	26817.7	32035.5	33916.3	42096.3	19337.2	29429	34445.5	16636.3	36496.8	52606.2	54807.9	30409	27780.2	30005.4	27056.2	29821.2
625.801	2	23.981	LEDEC[160.0307]SELKK	2	0	0	0	8.6398		1	6981234	ref|NP_036736.1 myosin-3 [Rattus norvegicus]	38629.3	1	88	30931.9	45680.2	12621.7	15208.7	53856.3	14330.6	11914.6	92133.8	56204.8	18101.9	9403.39	70892.4	18139	8389.38	41437.8	49417.5	9173.29	8097.69	44052.3	10880.4	4108.47	30566.7	29749.6	27743	29089.2	29685
648.658	3	70.492	LETDLTQLQSEVEDASR[166.1094]	0	1	0	0	6.0071		0.8	6981234	ref|NP_036736.1 myosin-3 [Rattus norvegicus]	5213.03	1	88	24884.2	44422.9	12807.2	6294.17	57721.9	11661.5	11680.1	82341.8	59115.2	19413.3	11682	75623.6	17424.3	8574.17	42575.8	46267.2	10467.4	11122.6	51810	10572.5	8638.78	25988.8	30736.6	25137.3	26756.5	29348.8
647.323	4	63.417	IEDMAMLTHLNEPAVLYNLKDR	1	1	0	0	6.393		0.79	6981234	ref|NP_036736.1 myosin-3 [Rattus norvegicus]	3388.85	1	88	7701.96	28969.8	30075.5	47284.8	27547	26602.3	27021.2	49849.1	21914.4	20726.3	17484.9	21842.7	19406.9	22250.1	30630.2	36306.8	34473.2	31891.2	30566.5	28726.7	19490.1	23842.5	28492.5	35833.2	30537.7	27978.7
475.747	3	44.724	LAEQELLDSNER[166.1094]	0	1	0	0	6.6969		1	6981234	ref|NP_036736.1 myosin-3 [Rattus norvegicus]	5213.03	1	88	27153.7	36362.7	35362.6	49754.3	33805.9	17147.8	21068.7	48446	36237.6	26295.1	32855.5	30575.3	19046.6	10916.5	17014	16347	21041	64071.9	15637.7	7209.7	14334.1	32055.1	29568.1	19941.1	18126.1	27215
676.354	2	51.63	ELEFELEGEQ[129.0426]K	1	0	0	0	6.6145		0.78	6981234	ref|NP_036736.1 myosin-3 [Rattus norvegicus]	3388.85	1	88	11071.6	28238.6	21714.8	17252	31250.2	29492	34018.5	16267.6	24801	33268.5	26341.5	28263.5	28266.2	42334.3	29815.1	17111.7	25234.7	14954.5	20816.6	30678.5	41703.1	29747	26289	27454.3	30226.3	26664.5
858.979	3	56.318	AC[160.0307]EKLLASIDIDHTQ[129.0426]YKFGHTK	3	0	0	0	6.8403		0.99	6981234	ref|NP_036736.1 myosin-3 [Rattus norvegicus]	5486.42	1	88	11948.7	30280.5	22046.5	11710.4	21237.5	26983.4	30594.9	17325.8	27214.6	30978.8	22054.4	31334.7	32524.3	34034.1	17478.3	19259.7	20974.4	23605.6	29527.3	27363.3	29924	24945	24512	25958	33877.2	25107.7
974.823	3	51.384	AEAHFSLIHYAGTVDYSVSGWLEKNK	2	0	0	0	6.5603		0.89	6981234	ref|NP_036736.1 myosin-3 [Rattus norvegicus]	3485.03	1	88	13702.6	35148.1	6412.94	2394.29	48017.1	10603.3	7141.97	40276	61881.1	20549.3	7471.34	62255.9	23227.4	15376.4	38327.4	37347.2	11457.3	1978.56	37138.9	12712.5	4654.97	27004.4	23126.7	23357	28923.1	24019.4
731.0367, 1096.057	2, 3	75.255	EELLATDSAIDILGFTPEEK	1	0	0	0	6.10099983215332, 6.819399833679199		0.74, 0.82	6981234	ref|NP_036736.1 myosin-3 [Rattus norvegicus]	2253.013916015625, 6033.35498046875	1	88	7897.2	28548.1	20595.5	13221.6	27319.8	29857.1	24300.9	32433	24499.1	22887.1	21747.9	22825.4	22519.1	20957.5	33292.3	22662	16569	15077.7	24960.5	24956.5	24358.6	28745.4	23206.3	25397.3	28952.6	23511.5
581.27	2	38.207	TLEDQLSEAR	0	1	0	0	6.6873		0.99	6981234	ref|NP_036736.1 myosin-3 [Rattus norvegicus]	6033.35	1	88	23706.7	24860.7	23097.7	21990.2	24461.5	23318.7	23692.7	28320.5	28873.7	24083.7	15825.6	31796.7	16433.5	10410	17162.5	41058.8	19438.5	14861.3	27328.3	17861.9	23843.6	26263.9	27990	24077.1	22357.4	23324.6
517.27	3	30.592	SKQAFTQQIEELK	2	0	0	0	6.5034		0.72	6981234	ref|NP_036736.1 myosin-3 [Rattus norvegicus]	4349.42	1	88	131443	8354.94	11389.8	7672.94	8762.76	14395.4	9506.06	16939.9	20709	14177.1	14206.9	11156.1	12991.6	14848.8	8472.35	8308.28	17334.1	14195.7	13430.1	10869.6	10343.4	20163.4	14661.7	12709.3	16714.5	17750.3
627.313	3	35.637	ELTYQSEEDRKNVLR	1	2	0	0	6.7163		0.89	6981234	ref|NP_036736.1 myosin-3 [Rattus norvegicus]	4349.42	1	88	4484.07	21176.3	21710.2	9443.69	11982.4	23781.9	28541.4	19831.6	15270.3	13714.6	16781.7	9088.47	23503.3	27241.9	22632.5	14447.1	16538	6992.35	17594.3	18469.4	15348.7	16510.7	15282.1	17541.7	14178.1	16883.5
799.425	2	50.827	RESIFC[160.0307]IQYNIR	0	2	0	0	7.2243		0.81	6981234	ref|NP_036736.1 myosin-3 [Rattus norvegicus]	3070.43	1	88	9982.63	19126.8	17816.6	10085.3	16160.8	7469.86	10970	14108.1	12245.6	12059	6946.5	11641.7	11123.8	13938.5	49604.5	27556.4	29803.9	5025.58	30102.6	26856	17211.8	14131.9	13876.8	17804.9	15365.9	16840.6
479.267	3	30.726	K[136.1092]GSSFQTVSALFR	1	1	0	0	7.6003		1	6981234	ref|NP_036736.1 myosin-3 [Rattus norvegicus]	7201.24	1	88	51711.6	9964.91	2229.64	4134.48	14837.9	1954.28	1424.54	1722.33	22675	1741.13	7018.6	14481	1238.41	3313.69	1787.97	5373.81	2589.82	43085.6	5555.7	1322.67	2269.37	57070.8	40840.2	62319.7	38063.9	15949.1
595.327	2	55.532	AGLLGTLEEMR	0	1	0	0	6.6447		0.71	6981234	ref|NP_036736.1 myosin-3 [Rattus norvegicus]	5580.88	1	88	45769.4	11079.6	12950	20846.3	10112.8	11729.5	13810.7	11020.8	9663.54	10828.6	9546.75	10533.7	11838.5	12914	24163.8	10440.7	12203.1	14468.9	11194.1	23209.1	25855.1	12438	11922.5	14171.3	15193	15116.2
428.234	2	45.307	ILYGDFK	1	0	0	0	6.9286		1	6981234	ref|NP_036736.1 myosin-3 [Rattus norvegicus]	4921.97	1	88	30154	9806.39	13226	20736.3	7083.69	18747.8	20194	8173.25	8394.51	12848.6	17250.9	7144.28	16536.2	32958	16625.2	11198.9	18726.6	2432.52	8178.6	16558.9	18499.2	14367.6	13637.6	16201.5	18186.6	15114.7
759.352	3	53.706	LETDLTQLQSEVEDASRDAR	0	2	0	0	6.724		0.85	6981234	ref|NP_036736.1 myosin-3 [Rattus norvegicus]	4349.42	1	88	11080.7	20491.7	18464	11077	11899.2	17517.7	14890.6	30120.7	10419.6	10494.9	11295	10438.2	8489.19	12602.4	24379.2	14000.4	14436.5	7149.76	16353.9	18829.6	20692.8	13071	14748.1	18831.1	12646.8	14976.8
700.382	3	57.118	SEFKLEIDDLSSSVESVSK	2	0	0	0	6.47		0.77	6981234	ref|NP_036736.1 myosin-3 [Rattus norvegicus]	4873.08	1	88	31.972	20855.8	5770.75	4271.88	29845.9	4763.81	5087.45	37585.8	22304.3	9449.72	4191.05	33306.6	7601.87	2021.86	24295.6	28871.6	6510.59	1691	29979.9	11504.1	4997.44	12640.2	14916.8	21737.5	18712.2	14517.8
852.67865, 853.11066	3	74.489	GTLEDQIISANPLLEAFGNAKTVR	1	1	0	0	6.520899772644043, 6.663700103759766		0.97, 0.99	6981234	ref|NP_036736.1 myosin-3 [Rattus norvegicus]	4120.14599609375, 4436.865234375	1	88	23086	14007.4	11949.9	14558.6	13316.9	13214.8	16400.1	12075.5	11622.4	15877.6	10777.7	14786.7	12619.5	18897.8	12389.3	12442	11706.5	14127.2	13066.7	16357	16720.6	12848	11293.8	13203.2	11239.3	13943.4
904.776	3	61.121	MEGDLNEIEIQLSHAN[115.0269]RQ[129.0426]AAETIK	1	1	0	0	6.7337		0.77	6981234	ref|NP_036736.1 myosin-3 [Rattus norvegicus]	4936.22	1	88	8909.57	11697.3	18399	18708	11380.5	11910.3	13873.4	12492.6	7577.88	15015	17065.1	14395.3	12099.8	7716.39	8753.95	12983.1	17945	15774.3	19089.7	15968.5	18773.3	11108.8	11647.6	11268.6	11892	13457.8
563.627	3	49.911	LEEAGGVTSTQIELNK	1	0	0	0	6.7752		0.99	6981234	ref|NP_036736.1 myosin-3 [Rattus norvegicus]	4523.83	1	88	11536.8	9833.33	6281.78	8531.63	11000.8	17097.5	19498.4	16693.8	12751.3	11881.1	8571.41	16784.1	15189.8	17938.8	14723.2	16463.9	11341.5	4754.91	18681.6	19135.1	10733	12402.7	16458.1	17011.7	11048.3	13453.8
445.569	3	40.216	QAFTQQIEELK	1	0	0	0	6.1971		0.94	6981234	ref|NP_036736.1 myosin-3 [Rattus norvegicus]	2123.35	1	88	2342.83	12010.3	18113.2	20298.7	12047.2	20042.8	18426.6	15190	8108.22	10048.6	15136.1	8109.69	11810.4	11024.6	11714.3	14892.1	19272.3	9053.59	18156.2	11952	14644.6	12118	13183.6	12357.5	12711.9	13310.6
670.03	3	60.376	YRVLNASAIPEGQFIDSK	1	1	0	0	6.4739		0.87	6981234	ref|NP_036736.1 myosin-3 [Rattus norvegicus]	5213.03	1	88	3351.79	10243.1	3387.71	2983.97	12080.9	9335.1	10294.7	44064.4	27743.6	8181.28	14748.8	25453.5	11824.4	3740.51	25788.8	28744	3387.04	2057	26314.2	5926.38	1863.27	8009.13	14107	11473.6	16232.9	13253.5
935.477	2	46.778	SGLYKLTGAVMHYGNMK	2	0	0	0	6.8414		0.95	6981234	ref|NP_036736.1 myosin-3 [Rattus norvegicus]	4936.22	1	88	10629.4	10548.6	8336.53	39290.9	10840.3	3302.91	1829.74	1584.7	11554.8	8781.19	5193.54	15776.8	2575.77	2242.49	3834.83	12288.2	7846.02	36714.5	14225.5	1873.67	1017.47	26801.8	25781.6	32077.2	31373.4	13052.9
795.72504, 796.0625	3	54.649	ENKNLEQEIADLTEQIAENGK	2	0	0	0	6.662600040435791, 7.040200233459473		0.96, 1.0	6981234	ref|NP_036736.1 myosin-3 [Rattus norvegicus]	5486.4169921875, 6033.35498046875	1	88	8988.7	16525.9	9186.92	5404.31	13804.5	9221.78	3722.11	19868.7	14188.7	9574.78	7368.31	14909.7	8901.33	8030.46	16633.1	18961.5	14690.9	5282.68	18675	19627.8	11364.2	11757.3	11787.1	12230.3	11479.4	12087.4
633.817	2	23.987	LEDEC[160.0307]SELK[136.1092]K[136.1092]	2	0	0	0	8.0078		1	6981234	ref|NP_036736.1 myosin-3 [Rattus norvegicus]	15560.4	1	88	127131	2931.51	8794.11	24826	931.199	2689.76	2833.83	507.726	3794.16	3017.76	7423.5	3803.97	3188.18	10561.8	0	7517.19	5154.83	26151.4	3477.79	2471.45	3342.38	7022.52	11974	9410.35	10082.3	11561.5
888.464	2	50.827	IRELEFELEGEQKR	1	2	0	0	6.931		0.93	6981234	ref|NP_036736.1 myosin-3 [Rattus norvegicus]	5486.42	1	88	40723.3	11376.2	8140.74	8351.13	13495.9	7609.33	6809.25	21339.2	16091	8708.42	4218.22	18319	9784.44	5100.9	15921.8	11661.7	5543.98	4085.96	11694.9	4976.99	6227.31	11733.4	8510.08	9991.17	9960.17	11215
667.875	2	36.171	SRVTFQLKAER	1	2	0	0	7.02		0.99	6981234	ref|NP_036736.1 myosin-3 [Rattus norvegicus]	4268.74	1	88	50506	1754.94	5389.9	57376.3	1022.07	1613.37	1003.48	826.449	2305.4	1677.3	9736.44	2874.57	2303.45	3989.27	1527.54	1520.83	3772.22	62776	1980.45	794.163	1291.38	7846.09	6482.65	8661.2	5013.77	9761.81
1009.49	2	42.568	LEQQVDDLESSLEQEKK	2	0	0	0	6.6368		0.94	6981234	ref|NP_036736.1 myosin-3 [Rattus norvegicus]	2569.11	1	88	95737.2	2452.67	2005.59	20375.7	3979.73	6485.2	3302.84	3264.36	5146.96	3647.42	3262.41	3897.59	4856.56	6036.77	2654.26	6519.76	4296.05	5308.04	3774.24	3191.01	4565.47	6148.69	6233.61	4441.36	3710.97	8611.78
634.668	3	57.889	AGLLGTLEEMRDERLAK	1	2	0	0	6.6171		0.88	6981234	ref|NP_036736.1 myosin-3 [Rattus norvegicus]	4376.78	1	88	3568.68	9575.95	7999.91	3487.44	11727.9	5792.19	5062.99	8119.94	8713.91	9833.17	9195.69	10718.4	5916.4	4912.48	8918.22	9323.13	9842.34	11693.5	7788.01	5343.1	8977.62	8621.98	13092.7	11324.2	11956.5	8460.25
518.606	3	49.805	KGFPNRILYGDFK	2	1	0	0	6.6394		0.97	6981234	ref|NP_036736.1 myosin-3 [Rattus norvegicus]	2253.01	1	88	922.084	2417.95	2599.95	6178.77	3439.2	15911.4	13801.9	1360.65	1044.67	7289.49	10952.9	3127.83	14617.9	79526.9	3166.89	3649.12	5008.01	1629.75	2508.94	8619.41	3121.66	6203.46	6590.1	4278.05	3295.72	8450.51
865.09	3	68.921	YTSWMIYTYSGLFC[160.0307]VTVNPYK	1	0	0	0	6.4184		0.94	6981234	ref|NP_036736.1 myosin-3 [Rattus norvegicus]	3411.01	1	88	979.998	6397.94	6990.68	4940.01	6348	9192	9252.68	7891.96	7365.78	6095.19	8534.44	5232.24	9878.33	13824	8647.54	7680.19	9085.35	6012.63	7106.44	11562.2	12796.4	6869.08	7463.7	6531.76	9121.41	7832
627.643	3	41.802	HADSAAELAEQIDNLQR	0	1	0	0	6.3988		0.99	6981234	ref|NP_036736.1 myosin-3 [Rattus norvegicus]	3345.71	1	88	26713.9	5320.95	2583.31	1965.88	5509.55	7332.01	8718.49	2087.09	7694.37	8718.68	6111.85	6052.38	8340.12	18496.6	1960.73	3560.51	5325.74	3354.64	6248.89	7942.62	6926.32	4759.94	4866.78	8440.35	8700.42	7109.28
740.401	2	45.585	N[115.0269]FDKVLAEWKTK	3	0	0	0	6.4535		0.95	6981234	ref|NP_036736.1 myosin-3 [Rattus norvegicus]	4570.82	1	88	7822.03	5349.68	3850.25	2302.82	6535.21	5458.19	3902.58	4774.13	7424.3	7061.53	5395.03	8359.18	6587.85	12250.2	5406.85	6289.28	3806.18	2218.56	6311.99	4894.12	6737.81	11002.3	9421.89	13569.8	12489.8	6768.87
627.827	2	43.108	GFLMRVEFQK	1	1	0	0	6.7437		0.86	6981234	ref|NP_036736.1 myosin-3 [Rattus norvegicus]	3411.01	1	88	681.104	6870.98	9381.59	45766.1	3928.62	3088.72	2845.85	3234.95	4311.97	6186.21	4632.03	3316.42	2096.89	1451.33	3856.62	3189.94	3498.84	20737.7	3633.34	3938.01	2323.3	3068.17	6383.65	10219.7	8875.81	6700.71
706.689	3	58.392	LETRIRELEFELEGEQK	1	2	0	0	6.8904		0.99	6981234	ref|NP_036736.1 myosin-3 [Rattus norvegicus]	4349.42	1	88	23655.4	4991.66	6351.18	1808.8	4183.69	5339.34	4859.31	4008.68	5190.27	5043.96	3751.82	2867.27	4912.54	10871.9	4841.36	2370.98	4105.46	3774.93	3761.08	3196.18	3180.77	3244.22	2755.56	5405.88	4371.33	5153.74
557.984	3	44.169	IQLELTQVKSEIDR	1	1	0	0	6.7003		0.98	6981234	ref|NP_036736.1 myosin-3 [Rattus norvegicus]	5213.03	1	88	762.834	7502.84	2778.95	1798.45	5784.63	5702.85	4388.6	4629.85	6351.51	4974.56	3994.36	6825.41	5240.86	4295.27	5074.11	6379.7	4719.35	1560.14	7221.73	6001.95	5529.89	4547.75	4897.21	4467.72	5052.8	4819.33
663.016	3	54.446	NLTEELAGLDETIAKLTR	1	1	0	0	6.3481		0.71	6981234	ref|NP_036736.1 myosin-3 [Rattus norvegicus]	4349.42	1	88	481.702	1906.75	3571.32	12545.5	1875.69	5704.25	8455.3	0	3816.58	4498.5	2961.63	2258.14	8305.88	11829.3	687.106	1973.1	2520.44	10276.1	1366.47	3653.59	4509.46	3311.68	5680.29	5033.07	4139.92	4454.47
577.049	4	47.107	VLNASAIPEGQFIDSKKAC[160.0307]EK	3	0	0	0	6.4479		0.95	6981234	ref|NP_036736.1 myosin-3 [Rattus norvegicus]	6033.35	1	88	2708.23	4478.1	5124.73	4463.62	6050.98	3708.77	2522.57	7084.82	4553.14	3646.71	2816.84	6683.07	3728.17	4013.4	5409.34	6420.71	4185.48	1557.14	8336.09	2970.28	1998.08	3034.19	2758.66	5091.62	6415.04	4390.39
865.067	2	53.42	LQ[129.0426]TEAGELSRQLEEK	1	1	0	0	6.5783		0.78	6981234	ref|NP_036736.1 myosin-3 [Rattus norvegicus]	4873.08	1	88	3755.8	5506.25	4910.96	685.995	6359.26	3003.89	2444.67	7125.08	3971.03	3736.62	3128.48	5650.41	3638.5	2668.87	3747.78	3619.46	3646.4	2657.68	4206.78	4869.01	3195.24	3185.47	3338.83	2565.53	3826.31	3817.77
742.71	3	59.675	KKMEGDLN[115.0269]EIEIQLSHANR	2	1	0	0	6.6831		0.99	6981234	ref|NP_036736.1 myosin-3 [Rattus norvegicus]	4873.08	1	88	1986.47	1700.9	254.95	2698.65	1252.04	3867.67	8066.79	552.99	2765.43	5983.85	4041.77	1507.38	5061.72	11249.6	53.794	1046.99	1525.5	2882.62	1442.1	2776.96	7740.19	2146.64	2629.73	2385.94	2541.47	3126.49
808.932	2	56.975	NLTEELAGLDETIAK	1	0	0	0	6.7531		0.91	6981234	ref|NP_036736.1 myosin-3 [Rattus norvegicus]	5486.42	1	88	5768.08	4075.75	938.575	4991.38	4853.95	0	0	6375.6	2523.8	990.532	338.212	3266.72	0	0	4167.43	4286.33	798.181	4515.98	5015.73	1470.59	3.877	2979.19	3140.39	2579.28	2829.2	2636.35
630.807	2	39.613	IEAQNQPFDAK	1	0	0	0	6.7236		0.94	6981234	ref|NP_036736.1 myosin-3 [Rattus norvegicus]	4376.78	1	88	4793.49	480.496	2023.99	7889.38	1693.22	5923.93	2549.96	683.121	2828.72	2314.96	2328.45	2705.7	3916.16	641.017	4521.6	339.276	1326.78	2862.47	371.075	565.801	1032.42	2828.42	2796.44	2927.64	1659.37	2480.15
497.768	2	21.518	TTHPHFVR	0	1	0	0	6.9245		1	6981234	ref|NP_036736.1 myosin-3 [Rattus norvegicus]	9947.47	1	88	0	487.757	0	82.756	1280.52	19.502	343.432	1087.45	994.938	439.083	0	2413.84	337.106	0	185.003	375.75	67.395	0	299.103	151.686	119.083	0	0	0	305.561	359.598
483.267	3	49.735	ALLQ[129.0426]GKGDSEHK[136.1092]R	2	1	0	0	6.3287		0.76	6981236	ref|NP_037326.1 myosin-9 [Rattus norvegicus]	491.024	1	58	582057	1.47108e+06	396328	147427	1.73938e+06	623862	660761	2.28576e+06	1.89293e+06	772324	520417	2.24989e+06	769571	580749	1.40655e+06	1.46271e+06	431437	243066	1.54178e+06	560347	468403	1.15246e+06	1.1164e+06	1.29037e+06	1.12155e+06	1.0195e+06
571.9544, 571.96014	3	62.76	NLPIYSEEIVDMYK	1	0	0	0	6.318699836730957, 6.343699932098389		0.81, 0.86	6981236	ref|NP_037326.1 myosin-9 [Rattus norvegicus]	1650.718017578125, 910.4450073242188	1	58	29500.6	247615	238329	390777	240354	258037	303713	299191	250368	269179	285591	276933	254780	187379	221230	290833	296768	392523	321731	351048	344174	257712	264750	302551	302236	275092
750.059	3	55.649	LQVELDSVTGLLNQSDSKSSK	2	0	0	0	6.2685		0.72	6981236	ref|NP_037326.1 myosin-9 [Rattus norvegicus]	847.739	1	58	113577	301263	227734	112605	313526	232565	188852	349826	283786	246895	187616	361102	216406	199002	379797	416152	316163	170836	405448	293347	234193	256859	279805	290087	300719	267126
613.976	3	51.152	HSQAVEELAEQLEQTK	1	0	0	0	7.0834		1	6981236	ref|NP_037326.1 myosin-9 [Rattus norvegicus]	4442.37	1	58	72892.8	301198	82447.1	39883.6	372360	91104.5	50698.4	545067	355934	144225	77375.6	575289	124564	68402.7	373044	399367	94537.4	84307.8	426451	81824.7	39329.3	197774	225125	265069	274193	214499
1006.2	3	91.957	DLGEELEALKTELEDTLDSTAAQQELR	1	1	0	0	7.2033		1	6981236	ref|NP_037326.1 myosin-9 [Rattus norvegicus]	4442.37	1	58	91108.5	247225	275358	160235	320311	212921	136908	235521	247527	241210	151145	207123	180838	78698.1	202018	148339	175354	78044.3	134750	147635	122827	1553.61	2675.8	6095.94	8176.3	152544
650.672	3	66.302	LQQELDDLLVDLDHQR	0	1	0	0	8.0401	28.08	1	6981236	ref|NP_037326.1 myosin-9 [Rattus norvegicus]	1998.72	1	58	61242.4	148619	277378	252463	112861	130637	76961.2	234794	122382	217153	124663	41817.4	56621	65544.5	119469	56610.8	82646.5	89963.8	30871.5	29163.4	16248.1	75308.7	74486.6	74282.1	71307.1	105740
665.979	3	29.361	DQSILC[160.0307]TGESGAGKTENTK	2	0	0	0	6.5665		0.94	6981236	ref|NP_037326.1 myosin-9 [Rattus norvegicus]	1998.72	1	58	272969	129508	35024.4	20138.6	143953	28206.5	33594.9	186362	164748	65230.4	37343.7	201784	42876.2	24039.5	147356	151721	38865.7	50162.1	130636	41571.1	21593	110117	95606.4	108036	94324.9	95030.8
468.741	4	57.944	EEVGEEAIVELVENGKK	2	0	0	0	6.3072		0.87	6981236	ref|NP_037326.1 myosin-9 [Rattus norvegicus]	1998.72	1	58	14263.3	105404	25505.8	12885.2	118231	15271.3	5721.31	262738	121162	26251.6	9160.89	136521	21345.7	4143.17	87678.1	93492.1	13993	12660	91029.6	8727.2	2158.24	61548	57049.6	62474.9	45515	56597.2
763.87976, 765.8895	2	41.055	IAQLEEQLDNETK	1	0	0	0	6.121500015258789, 8.02400016784668		0.89, 1.0	6981236	ref|NP_037326.1 myosin-9 [Rattus norvegicus]	4442.365234375, 504.768310546875	1	58	62094.4	28958.5	104086	116100	55620	54802.2	22253.6	64782	45986.8	94798	59662.4	26336.4	33585.2	56247.4	26087.8	33074.5	41080.9	44556.2	17084.4	21202.7	16165.6	50497.7	58767.1	60206.4	48185.9	49688.9
613.32	2	46.128	DVLLQVEDER[166.1094]	0	1	0	0	6.6107		0.99	6981236	ref|NP_037326.1 myosin-9 [Rattus norvegicus]	4442.37	1	58	60497.4	53924.8	45639.9	22416.5	53963.9	50380.1	53663.8	59524.9	46671.6	51324.8	34557.6	49479.2	56638.1	40771.9	60860.3	60005.5	47325.3	25230.9	62018.3	57083.3	67632.8	36463.3	42079	42822.9	49978.3	49238.2
524.629	3	57.81	VSHLLGINVTDFTR	0	1	0	0	7.9942		1	6981236	ref|NP_037326.1 myosin-9 [Rattus norvegicus]	1998.72	1	58	22974.6	66370.4	102184	107540	54904.7	44576.8	43236	75674.2	50490.4	106845	48329.2	27971.1	29424.1	29435.2	44682.5	27176.9	40642.2	41808.8	22022.7	19181.3	16189.1	38494.8	40257.5	45716.3	41374.1	47500.1
625.32	2	40.535	SGVLAHLEEER[166.1094]	0	1	0	0	6.9356		0.92	6981236	ref|NP_037326.1 myosin-9 [Rattus norvegicus]	4115.29	1	58	87045.8	18639.2	46953.1	97589.9	21011.8	54775.7	37833.5	21099.5	36688.9	46423.8	39653.7	26133.7	39099.8	43905.4	39762.4	27484	31218.9	58136.3	25781.4	44590.9	53143.6	49423.8	42591.3	40957.1	29841.8	42391.4
610.831	2	38.665	KFDQLLAEEK	2	0	0	0	7.878		1	6981236	ref|NP_037326.1 myosin-9 [Rattus norvegicus]	4442.37	1	58	14715	54433	84390.8	42744.5	46487.5	62875.8	41942.2	80212.6	49286	71916.3	46861.2	21092	35806	42786.6	51267.4	23843	26479	24462.9	15474.4	21583.2	18583.1	44124.4	31267.3	40285.4	42234.3	41406.2
831.731	3	72.536	DFSALESQLQDTQELLQEENR	0	1	0	0	7.1755		1	6981236	ref|NP_037326.1 myosin-9 [Rattus norvegicus]	2008.02	1	58	3518.02	64711.7	114036	111892	47436.2	36316.8	13594.3	89031.6	40724.1	83740.1	32083.6	13293.8	12271.5	4197.22	41390.3	23460.3	31439	23500.5	9984.73	5738.6	925.27	43895.6	41470.5	31129.2	42002.6	38471.4
415.736	2	30.167	GALALEEK	1	0	0	0	6.2085		0.96	6981236	ref|NP_037326.1 myosin-9 [Rattus norvegicus]	557.959	1	58	74961.6	37458.3	8550.62	10995.7	70580.7	6186.9	7285.94	96881.7	90678.9	26498.3	28044.3	145214	21796	6878.84	8193.81	72692.9	21280.8	6757.69	29128.2	18510.1	2891.97	8096.54	85468.2	21837.2	45538.4	38096.3
743.956	2	73.887	VISGVLQLGNIVFK	1	0	0	0	8.3792		1	6981236	ref|NP_037326.1 myosin-9 [Rattus norvegicus]	4442.37	1	58	7379.34	66045.4	128393	135998	50724.1	41445.3	26519.2	97650.5	44157.3	89761	39984.5	18212.1	14946.4	11073.4	32440.1	21874.1	31648.9	25916.5	12104.3	4863.57	1066.07	12839.6	9132.88	11602.8	6098.1	37675
664.88	2	56.503	LDPHLVLDQLR[166.1094]	0	1	0	0	8.2771		0.82	6981236	ref|NP_037326.1 myosin-9 [Rattus norvegicus]	4442.37	1	58	78960.9	12888.3	59487.4	273283	8550.85	18056.5	22154	7184.69	14784.1	37422.3	48373.8	6990.64	14301.2	10268.1	1817.09	5865.66	38896.4	102753	2133.63	10397.9	11887.3	40756.6	38751.1	34946.9	34300.3	37408.5
854.41	3	48.622	HLAAENRLTEMETMQSQLMAEK	1	1	0	0	6.7881		0.91	6981236	ref|NP_037326.1 myosin-9 [Rattus norvegicus]	1650.72	1	58	6146.82	56427.3	30189	17527.4	46646.6	44745.8	38471.2	34477	28714.8	30206.3	20414.2	39352.1	28644.3	40611.2	47446.4	49729.9	35928.4	26147.8	45719.4	47228.4	34714.6	36135.1	37637	42041.4	39583	36195.4
590.62	3	43.376	KQELEEIC[160.0307]HDLEAR	1	1	0	0	7.3989		1	6981236	ref|NP_037326.1 myosin-9 [Rattus norvegicus]	4442.37	1	58	33431	56920.8	75147.2	51834.2	45667.8	39362.1	29777.2	90631.8	41707.9	67616.8	27210.2	20984.1	19674.3	15826.4	47306.1	27206.9	27069	15371.3	14347.8	13302.7	9099.87	29258.4	31828.2	38752.6	33495.7	36113.2
659.875	2	56.53	LDPHLVLDQLR	0	1	0	0	7.7638		1	6981236	ref|NP_037326.1 myosin-9 [Rattus norvegicus]	1998.72	1	58	8071.15	41628.9	71566.9	123692	30580	32520.4	30140.5	55875.2	31569.8	63499	30171.9	20677.9	24403.8	16835.9	29786.5	16251.8	23176.7	20590.1	14500.5	20749.4	21943.5	38651.2	35300.9	39915.2	33268.9	35014.7
958.959	2	49.055	TELEDTLDSTAAQQELR	0	1	0	0	6.5023		0.94	6981236	ref|NP_037326.1 myosin-9 [Rattus norvegicus]	4442.37	1	58	9160.76	24026.2	11125.1	12699.2	61433.9	5203.19	3514.38	93333.9	93612.6	14322.4	10775.5	96917.3	24063.2	25637.7	24972.8	53758	9961.22	8309.45	34005.7	7203.3	532.593	20533.6	35042.2	46925.5	37819.7	30595.6
1023.5092, 1024.4843	2	62.878	ELETQISELQEDLESER	0	1	0	0	5.94379997253418, 7.453499794006348		0.73, 1.0	6981236	ref|NP_037326.1 myosin-9 [Rattus norvegicus]	1998.720947265625, 847.7390747070312	1	58	15414.9	23067.7	76505.9	91282.6	34137.3	31643	13269.1	62769.3	28277.3	54771.2	34048.4	12847.1	7545.2	6360	16251.6	21907.8	36364.7	45037.9	12303.3	11115.7	6264.49	24317.4	30039	23169.3	32669.5	30055.2
935.485	2	57.209	ANLQIDQINTDLNLER	0	1	0	0	7.1768		1	6981236	ref|NP_037326.1 myosin-9 [Rattus norvegicus]	1998.72	1	58	0	35597.6	65372.3	55474.3	25742.3	27457.2	17189.5	54555.9	25727.3	50366	28438.3	7275.34	14247.4	15793.6	34025.6	17973.6	25779	17856.7	9555.25	11423.7	6963.22	24243	26039.3	25677.6	24014.1	25871.5
597.312	2	47.311	ALELDSNLYR	0	1	0	0	7.768		1	6981236	ref|NP_037326.1 myosin-9 [Rattus norvegicus]	2797.1	1	58	707.696	37266.9	48825.3	60823.7	29120.3	22698	18758.1	47619.6	28671.4	47845.8	24931.7	17374.2	12575.6	10565.7	33430.2	15511.9	24217.7	32552.4	16223.8	7205.6	1981.85	23249.7	21993.7	28976.3	27912.9	25641.6
626.793	2	24.934	THEAQIQEMR[166.1094]	0	1	0	0	6.2689		0.95	6981236	ref|NP_037326.1 myosin-9 [Rattus norvegicus]	2008.02	1	58	39587	11252.1	18521.4	24574.1	24163.1	37667.3	8361.67	16483.6	27065.3	30389.1	19358.6	27275.6	34684.9	53510.6	13062.1	20370.4	19764.1	14685.3	21669.4	26296.7	49801.8	28697.4	27360.9	21208.5	23764.7	25583
981.466	2	61.432	TQLEELEDELQATEDAK	1	0	0	0	7.6104		1	6981236	ref|NP_037326.1 myosin-9 [Rattus norvegicus]	4442.37	1	58	10855.6	24622.2	40178.6	36240	23588.3	22473.5	18086.6	39136.4	24528.8	26060.6	27196	15808.6	18289.7	28202.6	18256.9	19235.7	22457.2	28650.2	18091.9	20411.4	18554.4	19558.5	22597.6	25209.3	25494.8	23751.4
872.453	3	75.505	KLEGDSTDLSDQIAELQAQIAELK	2	0	0	0	7.0446		1	6981236	ref|NP_037326.1 myosin-9 [Rattus norvegicus]	4442.37	1	58	16309.1	45104	55437.4	30902.6	34020.2	27546.1	10499.1	73561.2	30530.5	44966.4	15404.3	9973.9	10625.6	3206.74	39710.5	13998.7	17521.9	8636.36	8331.39	7039.65	2419.51	14661.8	16858.6	12637.1	14293.2	22567.8
653.336	2	54.535	EQADFAIEALAK	1	0	0	0	6.5584		0.98	6981236	ref|NP_037326.1 myosin-9 [Rattus norvegicus]	1650.72	1	58	4037.3	26143.3	44113.3	36718	24364.9	15401.4	14546.1	34900.3	17073.1	37688.4	19617.8	15766.6	11226.3	7572.57	29186.5	21688	19377.6	9559.87	14461.5	21644.2	17078.2	20436.9	21468.1	26484.2	30995.8	21662
1029.49	2	63.106	ELETQISELQEDLESER[166.1094]	0	1	0	0	8.34		1	6981236	ref|NP_037326.1 myosin-9 [Rattus norvegicus]	4442.37	1	58	44931.5	3411.58	24843.7	167983	4092.93	3455	4822.56	3780.61	3418.88	21843.2	25138.8	1524.41	2437.07	1771.13	3416.34	3348.88	15526.2	112722	1780.85	3930.3	2980.46	18056.3	17811.8	12407.3	20255.7	21027.7
520.344	2	36.541	VKPLLNSIR	1	1	1	0	7.1987		1	6981236	ref|NP_037326.1 myosin-9 [Rattus norvegicus]	2797.1	1	58	4540.95	20153.7	27084.9	15308.3	15549.6	16794	9207.29	34981.7	14429.2	18537.1	13481.1	6695.72	5390.25	8699.47	42453.7	36259.4	32749.6	11955.2	30144.8	29056.4	22545.9	15333.6	16209.3	25275.8	31147.3	20159.4
973.514	2	64.619	LQVELDSVTGLLNQSDSK	1	0	0	0	7.5213		0.89	6981236	ref|NP_037326.1 myosin-9 [Rattus norvegicus]	4442.37	1	58	6649.56	29416.6	55628.6	97758.1	25694.9	14861.7	7535.45	33206.6	16449.8	41466.7	18577.9	10838.8	4535.1	4722.47	19663.1	12348.5	20099.4	30337.9	8569.98	8382.05	6258.51	7797.89	7457.95	4875.91	6624.55	19990.3
537.279	4	64.803	C[160.0307]NGVLEGIRIC[160.0307]RQGFPNR	0	3	0	0	6.033		0.91	6981236	ref|NP_037326.1 myosin-9 [Rattus norvegicus]	739.159	1	58	1361.14	4609.23	3350.03	4038.52	6791.36	32076.6	20840.2	2505.15	18102.1	18337.1	5646.02	10235.9	71841.5	174158	4094.93	4513	8980.56	2484.5	2962.67	9139.25	13604.9	16211.4	17829.5	17122.2	19932	19630.7
467.753	2	43.709	VVFQEFR[166.1094]	0	1	0	0	7.2491		0.91	6981236	ref|NP_037326.1 myosin-9 [Rattus norvegicus]	2008.02	1	58	2351.27	6654.73	23775.6	165061	3750.91	1991.09	5520.63	1181.64	2894.51	20336	23355.8	3202.07	1441.78	517.802	404.743	4640.51	11504.4	109110	1504.34	856.063	1272.58	14697.6	17067.9	15207.7	12613.5	18036.6
616.647	3	51.37	HSQAVEELAEQLEQTK[136.1092]	1	0	0	0	6.507		0.89	6981236	ref|NP_037326.1 myosin-9 [Rattus norvegicus]	2008.02	1	58	77180.7	3101.65	13566.1	98583.4	2621.48	5193.45	2460.72	1142.55	3240.22	10902.9	16321.2	1550.43	6185.44	26978.3	1135.68	1418.29	8935.29	82344.9	2250.09	487.56	2501.59	13928.8	10392.7	10798.3	10907.6	16565.2
829.753	3	79.729	LEGDSTDLSDQIAELQAQIAELK	1	0	0	0	7.2698		1	6981236	ref|NP_037326.1 myosin-9 [Rattus norvegicus]	4442.37	1	58	6209.74	33527.9	41426.5	47777.1	28708.3	11216.2	5821.22	40725.7	16499.6	31458.1	11732.2	8671.22	2866.54	2492.04	21828.3	14380	16603.7	14049.8	10394.6	4753.4	4195.47	10698.2	7999.24	4877.56	5296.36	16168.4
773.06	3	61.946	IRELETQISELQEDLESER	0	2	0	0	6.3929		0.96	6981236	ref|NP_037326.1 myosin-9 [Rattus norvegicus]	1998.72	1	58	14.401	23860.3	38480.4	27744.7	16060.6	16705.6	10317.2	24496.7	18010.7	27504.7	16291.3	11776.8	12502.5	29424.3	16969.2	8517.4	16211.6	8229.53	7852.58	8503.71	9584.67	14766.3	12156.4	13158.6	13899.7	16121.6
544.606	3	47.395	NFINNPLAQADC[160.0307]GAK	1	0	0	0	6.0813		0.83	6981236	ref|NP_037326.1 myosin-9 [Rattus norvegicus]	527.326	1	58	19253.9	26242.1	13197.3	13860.7	23518.2	9293.34	7773.87	27442.3	22049.6	8700.17	9759.83	24697	6489.98	5512.97	25698.8	22558	14833.8	8638.75	21359.3	9869.6	5307.07	13300.3	13268.3	20457.7	15836.3	15556.8
606.284	2	36.246	ALEQQVEEMK[136.1092]	1	0	0	0	5.9892		0.84	6981236	ref|NP_037326.1 myosin-9 [Rattus norvegicus]	2008.02	1	58	11609.7	2398.9	17834	144584	394.774	7888.96	8576.5	1598.71	633.821	2314.39	19770.6	38.766	1401.68	4747.09	4008.65	1482.39	13582.7	85146.6	1441.35	3544.05	3485.29	9957.68	11281.7	11971.4	10578.2	15210.9
1063.52	2	66.657	NMDPLNDNIATLLHQSSDK	1	0	0	0	6.7821		0.97	6981236	ref|NP_037326.1 myosin-9 [Rattus norvegicus]	4442.37	1	58	41316.9	9436.75	17828.4	72457.4	7807.79	9464.06	8224.71	6091.78	6225.62	6897.06	18394.7	5065.66	4242.69	3782.66	3987.29	5669.82	15565.9	49664.1	7626.28	6115	7350.3	14668.1	15121.6	13186.5	18731.7	14996.9
477.276	2	36.889	EQEVSILK[136.1092]	1	0	0	0	7.1429		1	6981236	ref|NP_037326.1 myosin-9 [Rattus norvegicus]	2008.02	1	58	33585.1	1987.8	13453.9	110018	2146.89	3500.62	5282.46	1356.62	2714.47	12205.6	17696.8	791.206	2135.24	1875.68	1055.4	1444.71	4098.08	90061	1058.39	781.808	1462.49	7921.38	12730.4	11762.8	10266.9	14055.7
603.327	2	49.26	TDLLLEPYNK	1	0	0	0	7.9658		0.73	6981236	ref|NP_037326.1 myosin-9 [Rattus norvegicus]	4442.37	1	58	31395	21145.3	51851.2	37597.2	16217.3	10049.9	2455.89	37351.1	13556.1	33721.7	11380.3	2563.12	849.655	937.264	16446	4997.06	8992.98	3300.8	271.668	10.75	84.287	8403.1	10179	14503.2	11039.4	13972
617.813	2	30.402	DLEAHIDTANK[136.1092]	1	0	0	0	7.1705		1	6981236	ref|NP_037326.1 myosin-9 [Rattus norvegicus]	2008.02	1	58	42140.8	37.237	5505.18	78503.9	0.717	737.273	2486.43	0.132	1854.27	6694.63	16685.6	117.151	957.184	19060.2	420.523	563.146	3705.68	129417	178.833	883.611	1093.06	5621.93	6259.16	15341.1	8403.15	13866.7
835.069	3	72.482	DFSALESQLQDTQELLQEENR[166.1094]	0	1	0	0	8.3139		1	6981236	ref|NP_037326.1 myosin-9 [Rattus norvegicus]	4442.37	1	58	2476.99	5355.65	17882.5	113408	2525.93	3100.17	3109.85	2893.17	3786.23	13426.2	16450.1	1921.22	2441.09	2243.59	3677.44	2264.18	6253.18	70354.1	1509.17	2759.18	2496.02	15986.9	14011.1	11726.4	15222.3	13491.2
529.34	2	40.679	KLVWVPSTK	2	0	0	0	6.677		0.99	6981236	ref|NP_037326.1 myosin-9 [Rattus norvegicus]	2797.1	1	58	6308.23	14078.3	21180.1	10270.4	13225	15529.4	7402.98	17879.8	16778.7	16909.6	16538.3	12885.2	14770	12336	8843.38	6694.12	9395.42	11652.2	9085	3523.02	2858.62	13382.2	12068.2	8956.75	7903.98	11618.2
514.322	3	34.398	KKVEAQLQELQVK	3	0	0	0	6.642		0.97	6981236	ref|NP_037326.1 myosin-9 [Rattus norvegicus]	1998.72	1	58	13160.9	12759.3	14856.5	63096.5	9097.63	9892.92	5323.51	18775	9630.07	10862.5	10235.6	2183.51	2231.36	970.135	8385.34	3080.19	6029.08	23004.3	1522.45	998.763	548.061	9217.03	7628.44	8971.28	7396.4	10394.3
537.258	2	35.54	ATYERMFR	0	2	0	0	6.6377		0.97	6981236	ref|NP_037326.1 myosin-9 [Rattus norvegicus]	2797.1	1	58	7674.11	7191.73	7821.25	4573.59	19760.1	2401.44	894.164	29300.2	17175.7	6007.11	2594.21	25056.8	3723.88	1664.45	14219.5	17765.5	7167.85	9116.45	17818.9	4422.92	3187.44	14823	11982.2	10951.8	11986.3	10371.2
880.436	3	58.997	LMATLRNTNPNFVC[160.0307]C[160.0307]IIPNHEK	1	1	0	0	6.961		0.98	6981236	ref|NP_037326.1 myosin-9 [Rattus norvegicus]	4115.29	1	58	36469.7	11534.5	5196.89	12497.4	5305.24	8133.5	15096.8	4947.56	7828.88	7406.67	9350.31	8674.22	9646.73	11208.5	4302.82	5546.62	9969.69	11846.9	8086.33	10911.6	16490.9	6609.81	7590.11	3811.24	13329.2	10071.7
779.731	3	61.968	IR[166.1094]ELETQISELQEDLESER[166.1094]	0	2	0	0	7.3945		1	6981236	ref|NP_037326.1 myosin-9 [Rattus norvegicus]	4442.37	1	58	919.48	1282.66	8559.34	98902.8	851.588	412.98	2485.24	0	415.196	4550.35	8540.49	699.061	790.269	3610.95	0	368.033	1782.08	71028	193.068	2901.78	1172.86	8340.12	8603.01	3442.19	6506.7	9454.33
696.376	2	41.719	DVLLQVEDER[166.1094]R[166.1094]	0	2	0	0	7.246		0.9	6981236	ref|NP_037326.1 myosin-9 [Rattus norvegicus]	4442.37	1	58	177.901	2066.61	10519.4	45202.8	2281.11	8207.9	7391.59	3910.2	2558.91	5333.95	13634.4	1608.56	3011.13	11021.9	5803.33	5009.45	8468.24	46331.4	5508.91	6261.24	3220.21	7204.86	8000.9	9232.7	10925.3	9315.72
647.811	2	46.265	ADFC[160.0307]IIHYAGK	1	0	0	0	6.8674		0.99	6981236	ref|NP_037326.1 myosin-9 [Rattus norvegicus]	4442.37	1	58	2640.42	11582.2	25577.1	24066	8222.31	11515.9	7753.62	23233	8786.02	16569.3	9147.7	2662.93	3551.93	5422.77	9932.69	5248.74	7809.16	9376.3	2108.29	1473.78	2601.1	6915.46	8313.31	6785.2	11173	9298.73
666.685	3	51.831	KANLQIDQINTDLNLER	1	1	0	0	6.2962		0.71	6981236	ref|NP_037326.1 myosin-9 [Rattus norvegicus]	1998.72	1	58	24389.1	13287.1	14561.1	13370.8	8384.17	10024.5	10047.1	10389.4	7737.62	17919.2	12161.9	3971.63	6091.35	10842.5	8353.74	3404.78	5209.63	12154	2795.24	4191.17	4253.02	5393.14	6690.67	5159.94	4720.73	9020.14
546.782	2	40.394	FDQLLAEEK	1	0	0	0	7.1663		1	6981236	ref|NP_037326.1 myosin-9 [Rattus norvegicus]	4442.37	1	58	2640.32	2473.64	14811.8	10554.3	3696.2	9571.87	1202.23	16386.2	5605.3	12596.1	6969.19	334.151	3168.37	8292.51	17356.1	4959.83	7477.58	6681.65	4625.86	17199.3	6165.03	3996.6	6600.4	19583.9	4982.02	7917.22
637.856	2	49.114	YEILTPNSIPK	1	0	0	0	6.1296		0.77	6981236	ref|NP_037326.1 myosin-9 [Rattus norvegicus]	885.62	1	58	13769.6	7889.31	12452.1	21515.7	5614.4	4267.34	4555.66	11389.6	6712.23	9414.9	2453.66	1544.67	1786.13	2167.57	8744	2701.89	3050.37	1962.72	1129.59	1419.2	1046.6	2909.65	5148.78	4315.9	2888.44	5634
685.725	3	67.76	QLLQANPILEAFGNAKTVK	2	0	0	0	6.8192		0.95	6981236	ref|NP_037326.1 myosin-9 [Rattus norvegicus]	4442.37	1	58	12853.6	1868.25	4895.47	19893.7	1445.64	6601.22	9422.8	313.345	815.486	4525.73	6331.83	1321.66	2953.22	4871.27	1849.07	1706.1	4416.2	17736.2	1159.41	3263.63	4176.06	7250.48	5544.9	5261.47	4203.29	5387.2
587.929	3	25.595	QVREMEAELEDERK	1	2	0	0	6.6248		0.97	6981236	ref|NP_037326.1 myosin-9 [Rattus norvegicus]	2008.02	1	58	13497	5531.4	5086.72	3715.88	7373.68	5716.8	2878.13	6139.82	5412.77	3573.28	2710.84	4014.36	3836.87	2134.63	3674.91	4915.42	3573.08	7601.29	4236.37	3969.08	2394.24	4500.84	3280.12	5335.55	4791.82	4795.8
518.615	2	26.732	VAAYDKLEK	2	0	0	0	6.2112		0.97	6981236	ref|NP_037326.1 myosin-9 [Rattus norvegicus]	944.553	1	58	1699.06	1454.06	2778.77	1426.01	2880.27	3925.52	1430.23	3567.6	1615.18	2016.07	1967.91	3198.55	3980.2	4158.01	1952.47	2313.55	807.544	487.783	2237.27	1594.35	1274.88	1983.62	2716.05	2163.3	1981.49	2224.39
710.912	2	38.48	KVEAQLQELQVK[136.1092]	2	0	0	0	6.1974		0.87	6981236	ref|NP_037326.1 myosin-9 [Rattus norvegicus]	4442.37	1	58	5126.26	814.681	5870.34	13042.9	171.711	337.247	1074.59	0	0	3343.05	2599.7	366.612	0	61.619	285.34	278.676	2057.38	4093.26	355.375	425.176	30.097	799.456	734.05	793.379	988.08	1745.96
689.665	3	45.994	NLEKQIATLHAQVTDMKK	3	0	0	0	6.7116		0.74	6981236	ref|NP_037326.1 myosin-9 [Rattus norvegicus]	4442.37	1	58	41.023	0	318.698	4487.48	0	703.581	395.257	0	156.952	410.996	684.428	282.246	169.395	118.349	0	363.886	0	4242.49	0	62.295	135.145	1016.37	577.925	378.681	846.403	615.664
751.347	2	58.492	DTGTYEDFVEGLR	0	1	0	0	9.3493	61.89	0.73	6981240	ref|NP_036738.1 myosin light chain 3 [Rattus norvegicus]	24055.9	1	21	1.19828e+06	2.42023e+06	663931	180487	2.96357e+06	424523	133604	3.90272e+06	3077272	1.00354e+06	187135	3.95452e+06	769591	125760	2.39478e+06	2.74379e+06	685669	186833	3.0238e+06	536773	111870	1712858	1.80732e+06	1.62075e+06	2078624	1.51633e+06
698.885	2	37.871	ALGQNPTQAEVLR	0	1	0	0	9.0132	47.05	0.8	6981240	ref|NP_036738.1 myosin light chain 3 [Rattus norvegicus]	17502.1	1	21	1.63313e+06	2.01768e+06	640200	83802.5	2.44372e+06	464788	126982	2.91973e+06	2.71029e+06	950884	187811	3.16834e+06	806950	110736	1.44683e+06	2.08805e+06	548846	130260	2.16881e+06	311748	66979.2	1.58222e+06	1.45273e+06	1.43096e+06	1412598	1.2362e+06
755.38	2	57.719	IEFTPEQIEEFK	1	0	0	0	9.8449	60.69	0.9	6981240	ref|NP_036738.1 myosin light chain 3 [Rattus norvegicus]	41997.1	1	21	515719	1.13697e+06	293475	40462.3	1.42753e+06	215112	77746.5	2.08539e+06	1.4438e+06	426571	105521	1.88068e+06	365817	89611.3	1.25674e+06	1.44158e+06	324018	72033	1.43051e+06	255995	62993.8	773957	819865	818857	904858	730632
839.418	3	80.372	IEFTPEQIEEFKEAFQLFDR	1	1	0	0	9.4913	33.15	1	6981240	ref|NP_036738.1 myosin light chain 3 [Rattus norvegicus]	41997.1	1	21	793083	1.45027e+06	328628	35101.2	1.8417e+06	246039	77482.6	1.73303e+06	1.64248e+06	457311	102430	1.74157e+06	423980	49366.6	779688	1.1038e+06	244700	51666	1.2409e+06	170318	42618.9	339988	289075	150938	245126	623252
513.259	2	53.469	EAFQLFDR	0	1	0	0	6.606	41.25	0.83	6981240	ref|NP_036738.1 myosin light chain 3 [Rattus norvegicus]	413.038	1	21	598842	873974	340464	116219	993358	227015	106567	1.31637e+06	1089270	446069	133092	1.29469e+06	364219	272284	598661	877084	285053	164674	970745	225834	88447.2	650488	646167	718687	687429	563428
703.889	2	37.925	ALGQNPTQAEVLR[166.1094]	0	1	0	0	9.6826	67.66	0.86	6981240	ref|NP_036738.1 myosin light chain 3 [Rattus norvegicus]	41997.1	1	21	5.03773e+06	92104	62127.7	130232	98050.8	19023.4	9904.86	3021.28	128133	103228	50224.3	135679	24441.7	10556.8	4965.14	82990.7	66364.4	386320	74165.6	15211.8	9761.43	500379	436649	427554	422206	333241
503.294	2	31.172	HVLATLGER[166.1094]	0	1	0	0	9.3479		1	6981240	ref|NP_036738.1 myosin light chain 3 [Rattus norvegicus]	41997.1	1	21	3.95953e+06	83950.5	53509.7	164153	100084	20926	13552.8	33562.8	119559	97812.7	48883.6	138680	31545.5	17975.4	22816.4	100813	56306.1	387031	85959	23099.2	15460.2	327905	278767	311105	276274	270770
872.415	2	50.901	NKDTGTYEDFVEGLR	1	1	0	0	9.8006	47.55	1	6981240	ref|NP_036738.1 myosin light chain 3 [Rattus norvegicus]	41997.1	1	21	306308	383060	84808.5	11892	383465	68036.4	25528.1	528718	439311	138893	24489.3	522676	119580	27507.3	365038	324114	95125.3	15970.3	431054	71984	28302.8	254543	222745	223759	268705	214625
845.426	3	80.225	IEFTPEQIEEFK[136.1092]EAFQLFDR[166.1094]	1	1	0	0		38.59	0.99	6981240	ref|NP_036738.1 myosin light chain 3 [Rattus norvegicus]		1	21	3.86487e+06	55656.5	28752.9	68218.6	51658.4	10453.4	13660.3	15351.7	55553.8	33665.7	21615.9	47376.2	12767.8	9017.39	8512.53	37534.6	24173.6	179379	34143.2	7745.74	9237.56	94285	77659	43733.8	70380.1	195016
518.264	2	53.485	EAFQLFDR[166.1094]	0	1	0	0	9.2358		1	6981240	ref|NP_036738.1 myosin light chain 3 [Rattus norvegicus]	41997.1	1	21	1.91416e+06	66648.8	85748.1	463684	62081.2	27124.2	23873.9	5066.59	71816.1	96569	91674	74974.4	26940	35104	7744.39	59653.9	64341.3	407575	46414.5	27911.8	24767.5	223618	219267	239744	231068	183903
656.66	3	70.881	MMDFETFLPMLQHISK	1	0	0	0	7.5848		0.88	6981240	ref|NP_036738.1 myosin light chain 3 [Rattus norvegicus]	19647.7	1	21	1.63288e+06	97025.8	40739	54996.1	87587.2	12971.9	10702.6	98.485	110866	48616	29318.3	125955	16091.4	3565.75	728.692	84237.8	30850.2	108106	75617.6	12057.7	3367.44	97225.3	110173	79042	101828	118986
759.385	2	57.889	IEFTPEQIEEFK[136.1092]	1	0	0	0		55.36	0.75	6981240	ref|NP_036738.1 myosin light chain 3 [Rattus norvegicus]		1	21	1.8001e+06	27632.2	19695.2	51133.4	30498.1	5503.99	3341.89	25.371	35829.7	24229.2	15468.5	43211.9	4792.35	8247.22	1216.91	33434.1	27188.7	165744	26391.8	5451.53	3561.9	110296	108574	112040	116893	111220
485.749	2	23.258	LTEDEVEK[136.1092]	1	0	0	0	7.7891	27.27	1	6981240	ref|NP_036738.1 myosin light chain 3 [Rattus norvegicus]	12481.7	1	21	1.41207e+06	42796.1	18193	48626.9	37361.8	15567.3	6388.57	10746	47577.2	24705.6	28469.1	42316.6	16412.2	17791	20633.2	53276.2	38311.9	129638	36124.1	28734.6	14834.6	147602	138640	124192	131424	105297
540.686	5	58.319	VFDKEGNGTVMGAELRHVLATLGER	1	2	0	0	7.2948		0.73	6981240	ref|NP_036738.1 myosin light chain 3 [Rattus norvegicus]	27652.9	1	21	19371	72003	14623.1	4803.72	81657.4	12775.2	20542.9	92328	82759	28042.7	12900.9	105669	29063.5	20976.5	45189.5	54097.4	13043.2	3610.88	58798.4	11773.2	13481.2	23549.8	26930.8	21153.8	24052.4	35727.9
584.317	3	58.743	IKIEFTPEQIEEFK	2	0	0	0	9.7641	9.02	1	6981240	ref|NP_036738.1 myosin light chain 3 [Rattus norvegicus]	41997.1	1	21	138193	35158.2	6284.35	9611.06	39373.1	2969.33	511.515	66473.8	42809.5	7543.41	4734.81	54713.2	8259.76	0	37367.3	34718.1	6353.86	4499	47909.5	3489.2	1106.59	19594.9	18898.9	21948.1	21784.2	25372.2
1030.79	3	50.822	LTEDEVEKLMAGQ[129.0426]EDSNGC[160.0307]IN[115.0269]YEAFVK	2	0	0	0	7.306		1	6981240	ref|NP_036738.1 myosin light chain 3 [Rattus norvegicus]	20099	1	21	46608.4	5416.98	23547.8	120382	7193.04	5269.23	16172.2	2029.06	4412.28	14243.5	19643.2	3554.24	2957.64	4018.79	3142.44	4731.96	14441.7	35920.3	3882.76	2245.21	4465.91	17607.3	14183.1	11673.3	14580.5	16092.9
1343.61	2	54.322	LMAGQEDSN[115.0269]GC[160.0307]INYEAFVKHIMAS	1	0	0	0	7.2907		0.91	6981240	ref|NP_036738.1 myosin light chain 3 [Rattus norvegicus]	30362.5	1	21	3741.77	14496.4	20406.7	10801.6	17043.8	13587.9	10313.8	17556.7	12615.6	20604.5	10189.2	18532.4	12615.8	10788.2	13265.8	27658.8	22256.2	10161.8	21957.2	25416.2	18041.6	14208.6	15412.2	5942.63	17405.7	15400.8
718.662	3	51.74	LMAGQEDSNGC[160.0307]INYEAFVK[136.1092]	1	0	0	0	7.0125		1	6981240	ref|NP_036738.1 myosin light chain 3 [Rattus norvegicus]	27004.8	1	21	3081.61	13500.1	19771.1	25531.3	9203.74	19644.5	18250.2	8137.27	6709.93	11750.1	15592.2	5393.35	8726.86	16495.7	24498.6	15524	14903.5	14691.9	12449.9	12243	10555.7	13168.3	13643.3	15175	15408	13762
919.81	3	79.372	IKIEFTPEQIEEFKEAFQLFDR	2	1	0	0	9.6757		1	6981240	ref|NP_036738.1 myosin light chain 3 [Rattus norvegicus]	35180.6	1	21	16524.6	22100.3	4686.31	568.683	27595.9	3076.07	651.366	25650.6	23497.3	6055.33	614.84	27190.6	5311.04	514.45	8506.36	14896.8	2234.17	99.471	17500.7	1360.54	162.803	1301.01	772.758	671.575	805.093	8493.95
896.403	1	22.476	EAEFDASK	1	0	0	0	8.2317		1	6981240	ref|NP_036738.1 myosin light chain 3 [Rattus norvegicus]	20669.7	1	21	1126.15	217.796	454.624	0	363.193	156.435	864.449	150.475	466.702	545.164	873.941	311.957	140.854	1230.23	7643.66	6281.51	2965.06	699.111	11352	4505.42	2652.86	279.898	232.146	6046.37	13548.5	2524.34
642.118	5	53.399	DTGTYEDFVEGLRVFDKEGN[115.0269]GTVMGAELR	1	2	0	0	7.2521		0.83	6981240	ref|NP_036738.1 myosin light chain 3 [Rattus norvegicus]	24055.9	1	21	0	2057.36	859.594	341.171	2360.66	1227.41	1339.48	2499.14	1763.27	1008.22	533.882	3259.24	1526.13	2479.92	1865.79	2112.79	1540.47	571.082	2122.73	1307.58	1043.28	2056.16	2453.39	1980.78	3285.12	1663.79
575.96	3	45.313	TTGLVGLAVC[160.0307]DTPHER	0	1	0	0	7.8454		1	6981260	ref|NP_037117.1 NADH dehydrogenase [ubiquinone] 1 alpha subcomplex subunit 5 [Rattus norvegicus]	3163.98	1	5	16116.3	259597	169564	68948.8	240018	209021	179303	189487	190401	216625	176160	245051	223516	213752	274216	263869	235242	870.355	278911	267063	239998	218790	218808	248484	244668	203539
747.068	3	67.813	KLENLLQGGEVEEVILQAEK	2	0	0	0	7.6726		1	6981260	ref|NP_037117.1 NADH dehydrogenase [ubiquinone] 1 alpha subcomplex subunit 5 [Rattus norvegicus]	3163.98	1	5	176137	223591	135111	116196	207265	147773	107687	224796	194446	168518	136108	248965	153224	110345	184856	208535	127764	115843	235778	147858	155944	181092	127038	95113.7	120173	162006
579.2926, 579.3235	3	45.195	TTGLVGLAVC[160.0307]DTPHER[166.1094]	0	1	0	0	6.200799942016602, 6.854300022125244		0.81, 1.0	6981260	ref|NP_037117.1 NADH dehydrogenase [ubiquinone] 1 alpha subcomplex subunit 5 [Rattus norvegicus]	2861.569091796875, 538.5462036132812	1	5	16153.3	42022.7	31408.4	51193.4	39107.7	62848.4	79002	21459.8	43985	68335.3	83110.3	44052.5	76643	174475	32501	34851.7	51057.2	304.919	42862.8	69132.6	108095	66204.7	68432.2	76851.1	74646.9	58349.5
549.772	2	24.96	YTEQITSEK	1	0	0	0	6.9786		1	6981260	ref|NP_037117.1 NADH dehydrogenase [ubiquinone] 1 alpha subcomplex subunit 5 [Rattus norvegicus]	3163.98	1	5	94818.6	49655.4	35984.8	26951.1	43775.7	36710.6	29111.6	53036.5	36321.9	40016.8	38238.8	51400.1	46044	45034	51013.1	79602.2	38833.4	80571.2	45327.3	45625.3	52393.6	38736.7	49683.3	61326.3	51130.8	48853.7
851.523	1	42.851	LTILYTK	1	0	0	0	8.062		1	6981260	ref|NP_037117.1 NADH dehydrogenase [ubiquinone] 1 alpha subcomplex subunit 5 [Rattus norvegicus]	2861.57	1	5	2060.41	10534.3	7873.76	6356.58	7607.34	8164.8	6173.36	8295.83	9784.09	7307.22	7970.24	7188.85	7792.37	4615.35	12350.2	9329.93	8632.38	7689.18	10516.4	12039.4	10294.7	8366.41	7841.79	8048.89	9035.55	8234.77
688.836	2	36.855	IGAQSGLGC[160.0307]NSFR[166.1094]	0	1	0	0	7.972		0.88	6981278	ref|NP_036744.1 natriuretic peptides A precursor [Rattus norvegicus]	2831.6	0.87	2	331560	48577.7	11726.4	21022.3	59562.5	10638.5	15516.9	4758.55	72227.1	16371.5	23392.1	61671.4	10384.2	8458.5	4891.26	24383.3	12193.2	33879.1	17276.3	6038.61	4784.73	39074.6	32754	36093.4	31857	37563.7
555.795	2	44.025	NLLDHLEEK	1	0	0	0	7.1833		0.93	6981278	ref|NP_036744.1 natriuretic peptides A precursor [Rattus norvegicus]	2242.49	0.87	2	17236.9	41148	16707.3	23232.1	41691.5	19988	14526.9	23545.5	37687	14936.4	14483.9	43386.8	15856.1	6170.94	12434.9	20592.7	16674.6	16841.9	10158.8	18289.4	10964.5	19774.8	19819.7	24793.9	21137.9	20883.2
995.84	3	86.667	TGPAATTLSDTAAAESLVDSSEVTVIGFFK	1	0	0	0	9.4297	60.56	1	6981324	ref|NP_037130.1 protein disulfide-isomerase [Rattus norvegicus]	15803	1	37	168520	709994	884169	619737	740098	484455	770295	641067	457193	576098	453957	579557	487163	223776	566638	476841	558771	328151	489029	632013	710998	228430	183297	75469.9	115047	486430
551.91693, 828.39276	2, 3	41.591	FDEGRNNFEGEITK	1	1	0	0	6.922100067138672, 7.229499816894531		0.88, 0.99	6981324	ref|NP_037130.1 protein disulfide-isomerase [Rattus norvegicus]	10423.8798828125, 9685.1630859375	1	37	304386	459172	429893	206360	487617	452748	481769	330344	380187	450155	425755	497922	384100	521802	498922	597654	505758	339687	527838	546017	672862	531926	528806	510403	470206	461692
603.8209, 603.82263	2	46.617	LITLEEEMTK	1	0	0	0	6.521999835968018, 7.155300140380859		0.73, 0.93	6981324	ref|NP_037130.1 protein disulfide-isomerase [Rattus norvegicus]	3860.39306640625, 9685.1630859375	1	37	99112.2	324021	277545	164549	278038	469980	470899	256203	305547	368565	323274	294217	570473	509857	305767	252205	302103	193390	285240	415303	463851	357797	350762	379683	357357	335029
1142.22	3	64.745	DAGSDSAKQFLLAAEAVDDIPFGITSN[115.0269]SDVFSK[136.1092]	2	0	0	0	6.7966		0.98	6981324	ref|NP_037130.1 protein disulfide-isomerase [Rattus norvegicus]	5881.63	1	37	47672.8	358969	270493	131077	389280	305702	267962	317371	332281	356153	253916	401297	351711	306441	270495	358835	330056	211082	432963	362119	358692	356747	349543	354163	387162	314487
998.508	3	86.642	TGPAATTLSDTAAAESLVDSSEVTVIGFFK[136.1092]	1	0	0	0		48.18	0.89	6981324	ref|NP_037130.1 protein disulfide-isomerase [Rattus norvegicus]		1	37	1156543	173950	568885	1.55731e+06	170782	202069	548266	31687.6	78721.5	230928	298289	92027.9	97482.4	51946	30722	147682	257894	1.10729e+06	81461.3	138046	177242	121453	182248	30639.5	51718.9	303412
655.688	3	61.606	HNQLPLVIEFTEQTAPK	1	0	0	0	8.6147	35.33	1	6981324	ref|NP_037130.1 protein disulfide-isomerase [Rattus norvegicus]	15803	1	37	109044	331326	463936	314476	289718	180529	342024	333418	192202	307759	205125	291233	193034	171875	287632	238017	291317	164187	280623	359098	320965	253344	265157	261397	254014	268058
601.81	2	61.653	EADDIVNWLK	1	0	0	0	8.714		1	6981324	ref|NP_037130.1 protein disulfide-isomerase [Rattus norvegicus]	15803	1	37	38167.1	263025	386932	260973	237664	213541	264825	265179	194043	253975	182530	234878	174338	201332	207951	248278	262199	155341	250724	236079	175103	246673	264736	235323	284566	229535
475.59863, 712.89484	2, 3	51.074	YQLDKDGVVLFK	2	0	0	0	7.117499828338623, 8.264699935913086		0.98, 1.0	6981324	ref|NP_037130.1 protein disulfide-isomerase [Rattus norvegicus]	15803.0302734375, 5776.5859375	1	37	84441.3	257266	311847	246199	225270	183002	235263	226517	201440	248665	183653	241038	193010	198583	220555	208107	235632	217203	222977	232746	216632	236175	232904	275561	250811	223420
483.788	2	67.237	ILEFFGLK	1	0	0	0	8.8832	28.56	1	6981324	ref|NP_037130.1 protein disulfide-isomerase [Rattus norvegicus]	15803	1	37	57606.2	252350	340728	262735	201222	198107	295298	223596	172704	255740	189045	206435	185964	187313	205187	168558	201899	168640	210492	268076	253751	202546	206778	210532	242547	214714
541.343	2	56.482	THILLFLPK	1	0	0	0	9.0821	29.91	1	6981324	ref|NP_037130.1 protein disulfide-isomerase [Rattus norvegicus]	15803	1	37	6674.42	250132	390812	272331	212168	150380	281973	263041	132588	238562	152475	222296	157047	133907	212882	172961	225268	124781	187854	284314	245219	214283	207081	215719	209548	206572
611.98	3	65.124	ILFIFIDSDHTDNQR	0	1	0	0	8.3478		1	6981324	ref|NP_037130.1 protein disulfide-isomerase [Rattus norvegicus]	15803	1	37	52874.2	199220	283727	276817	185173	88992.6	209971	218479	73889.6	188298	136620	185904	119539	88270.8	164895	161848	187101	142260	187323	217028	211790	37528.9	31625.4	36896.9	32725.3	148752
614.281	2	45.16	NFEEVAFDEK	1	0	0	0	8.8391		1	6981324	ref|NP_037130.1 protein disulfide-isomerase [Rattus norvegicus]	15803	1	37	22489.5	103511	205209	193742	138817	98865.9	123721	150661	111317	160679	132240	151518	115560	130043	105603	196288	197296	36.454	150213	223030	136470	101320	153971	181718	170618	138198
890.42426, 890.9219	2	43.952	VDATEESDLAQQYGVR	0	1	0	0	7.763500213623047, 8.32699966430664		0.88, 1.0	6981324	ref|NP_037130.1 protein disulfide-isomerase [Rattus norvegicus]	15340.990234375, 4945.27294921875	1	37	16041.8	75775.1	232643	234903	136715	101725	78526.7	130121	96965.4	149649	115198	142144	95719.5	94704.6	59483.4	135025	189923	86211.1	133750	139356	51307.6	124370	135165	144822	136816	121482
545.349	2	56.493	THILLFLPK[136.1092]	1	0	0	0		20.9	0.89	6981324	ref|NP_037130.1 protein disulfide-isomerase [Rattus norvegicus]		1	37	2443.73	56919.1	238528	730775	49377.4	56784.6	176133	25091.3	27836.4	93096.8	111981	33449.1	33510.5	28641.9	16185.9	19773	99914	412335	24927.2	58381.8	52437.2	120764	114606	118563	109397	112474
617.662	3	46.902	VLVGKNFEEVAFDEKK	3	0	0	0	6.9765		0.76	6981324	ref|NP_037130.1 protein disulfide-isomerase [Rattus norvegicus]	6175.9	1	37	154457	49699.9	79715.5	41938.2	60068	240288	181193	18405	36787.3	141446	72505.4	50645.5	184641	158133	27158.1	38434.2	100591	71689	78776.3	197722	264949	95501.2	98670	133128	113420	107598
506.255	3	37.846	ITQFC[160.0307]HHFLEGK	1	0	0	0	8.7702		0.8	6981324	ref|NP_037130.1 protein disulfide-isomerase [Rattus norvegicus]	15803	1	37	31069.6	108708	167913	95151.2	91649.1	71604.7	140577	95966.7	59070	94592.7	84236.5	95129.5	71426.8	74204.3	87810.9	92501.7	96280.8	72781.4	103311	115144	122829	96904.6	94661.1	106255	97549.2	94693.1
577.312	3	34.76	LGETYKDHENIVIAK	2	0	0	0	7.6433		1	6981324	ref|NP_037130.1 protein disulfide-isomerase [Rattus norvegicus]	15341	1	37	34836.5	115743	92152.5	39002.4	78896.6	62483.7	123421	88051.5	63597.7	80625.6	55919.8	83936.8	75037	137458	112363	71844.6	68275.5	41726.7	84724.2	106767	149508	97454	74948.4	84387.7	73955.5	83884.7
464.767	2	34.247	VHSFPTLK	1	0	0	0	8.0885		0.72	6981324	ref|NP_037130.1 protein disulfide-isomerase [Rattus norvegicus]	15803	1	37	61650.7	87756.9	141079	80948.5	78246.3	64890	111130	85301.3	61163.2	86379.9	54120	71114	65497.2	40094.9	76269.5	69556.4	77317.4	38937.6	79926.5	83297.3	75718.5	77410.6	69088	77312.8	71981.7	75447.5
526.256	2	31.812	NNFEGEITK	1	0	0	0	8.204		1	6981324	ref|NP_037130.1 protein disulfide-isomerase [Rattus norvegicus]	15803	1	37	31958.4	76716.7	96296.4	50281.3	76212.8	58547	96469.8	78298.7	69754.6	66360.2	48319.3	76799.3	60410.6	51243.7	82152.1	105944	68486.2	17850.8	73493.3	98593.1	78346	71558.1	63946.9	82437.3	60875.3	69654.1
705.344	2	27.192	YKPESDELTAEK	2	0	1	0	8.1362	0.53	1	6981324	ref|NP_037130.1 protein disulfide-isomerase [Rattus norvegicus]	15803	1	37	8007.45	73255	80388.5	68520.2	65102.8	47560.5	92079.5	115452	54146.6	74062.5	58628.5	64578.2	61972.9	42111.1	79537.9	131341	58970.1	43513.6	60830.4	80623.6	62020	56451.5	73626.8	93897.9	55349.6	68081.1
538.768	2	30.678	TVIDYNGER[166.1094]	0	1	0	0	7.9926		1	6981324	ref|NP_037130.1 protein disulfide-isomerase [Rattus norvegicus]	6793.32	1	37	113413	11374.2	44545.4	239062	12761.7	34575.9	45597.8	11183.6	17533.8	40403.6	53313.3	16094	28444.1	112785	3553.12	23857.7	33604.5	282930	12708	21602.8	18311.3	32256.6	41494.6	60489.3	50869	54510.6
776.901	1	47.315	DGVVLFK	1	0	0	0	7.5275		0.93	6981324	ref|NP_037130.1 protein disulfide-isomerase [Rattus norvegicus]	15803	1	37	3678.58	17038.9	78428.7	350558	19795.5	36013.2	40264.3	14459	14016.9	46948.9	44498.5	14932.2	22253	38670.2	13653.8	10434.3	33897.2	211695	13270	16931.4	16590.9	39867.8	44002.6	42463.9	55691.8	49602.2
862.462	1	27.758	ALAPEYAK	1	0	0	0	7.4339		1	6981324	ref|NP_037130.1 protein disulfide-isomerase [Rattus norvegicus]	12178.5	1	37	24712.1	25256.8	36570.5	34179.6	33831.3	27099.7	38853.4	31990.5	29072.1	28483	28421.1	32168.3	32912.4	32383.7	22605.1	36972.4	42396	25239.5	37139.2	45092.3	26896	24445	47456.8	34623.4	38107.6	32676.3
484.748	2	40.704	QLAPIWDK	1	0	0	0	6.6987		1	6981324	ref|NP_037130.1 protein disulfide-isomerase [Rattus norvegicus]	5776.59	1	37	7145.99	32333.5	44167.1	24850.6	22516.8	59316.3	59867.7	32499.9	23174.6	30406.4	44669.4	22028.8	37703.3	50600	31144.3	21112	31776.2	27145.1	22115.7	28274.7	27987.8	33130.6	36887.7	35164.9	27986.6	32560.3
771.446	1	36.26	IFGGEIK[136.1092]	1	0	0	0	6.7641		0.99	6981324	ref|NP_037130.1 protein disulfide-isomerase [Rattus norvegicus]	1597.37	1	37	118065	9054.11	55779.1	163167	7084.15	20199.7	52246.9	2762.17	5026.38	21436.8	29179.3	2074.7	10243	12380	4906.72	6409.98	27887.4	109812	4701.48	15966.8	15154.7	30179.7	24217	28375.3	26406.9	32108.6
678.32715, 678.3435	2	42.907	NFEEVAFDEKK	2	0	0	0	7.116799831390381, 7.844099998474121		0.99, 1.0	6981324	ref|NP_037130.1 protein disulfide-isomerase [Rattus norvegicus]	10423.8798828125, 15803.0302734375	1	37	126043	23430.9	32172.4	76561.7	22551	18383.9	25192.4	28673.8	27965.7	25485.6	35678.9	21607.9	23731.7	20659.5	12644.3	26492.4	26569.5	50546.9	18739.5	24022.6	17137.8	24563.4	32660.7	31972.9	24078.5	31902.7
529.94	3	27.449	SVSDYDGKLSNFKK	3	0	0	0	6.7629		0.98	6981324	ref|NP_037130.1 protein disulfide-isomerase [Rattus norvegicus]	14430.7	1	37	23264.8	43792.5	6625.38	5533.46	58911.3	11116.2	7610.79	64409.4	56950.5	14570.5	4647.48	81030.5	19084.1	11758.2	55161.6	42967.4	9572.38	5819.36	42829.1	10809.1	3866.44	32587.1	30273.5	26947.3	26087.1	27849
404.542	3	25.993	FFKNGDTASPK	2	0	0	0	6.5645		0.95	6981324	ref|NP_037130.1 protein disulfide-isomerase [Rattus norvegicus]	15803	1	37	25514.4	17429.2	24080.6	16837.8	34555.7	40311	13582.9	26471.8	39602.4	26121.2	22279.5	36435.1	22689.3	30111.7	17410.4	27401.3	19795.3	14898.2	29500.3	28144.5	34913.5	24408.7	28028.9	28640.1	23985.4	26126
519.787	2	28.714	DHENIVIAK	1	0	0	0	7.9918		1	6981324	ref|NP_037130.1 protein disulfide-isomerase [Rattus norvegicus]	15803	1	37	1421.85	16669.7	43697.9	20735	30097.4	18584.4	17843	34326.8	20341.6	27675.3	17890.5	29791.3	23044.9	19560.7	20760.5	38803	41701.8	18985.3	31612.3	41420.7	23418.9	22925.7	31796.1	31543	28217.4	26114.6
857.45	2	72.823	VGADALEEEDNVLVLK	1	0	0	0	7.2138		1	6981324	ref|NP_037130.1 protein disulfide-isomerase [Rattus norvegicus]	15803	1	37	7680.28	19493.3	7626.76	4490.08	10515.3	9934.3	21684.7	28276.3	10881.8	10082	10493.2	11437.5	14676	22856	51368.5	16242.7	10029.2	50401.7	15333.3	44325.1	52729.4	18748.6	15225.3	17033.1	14989.8	19862.2
864.462	2	54.029	TVIDYNGERTLDGFK	1	1	0	0	6.5022		0.92	6981324	ref|NP_037130.1 protein disulfide-isomerase [Rattus norvegicus]	3997.48	1	37	796.906	8020.98	8080.7	23255.1	9180.15	3731.4	4991.43	9374.42	7128.2	9088.69	7120.27	11588.8	6204.83	5510.88	8661.12	12026	11620	14077.1	13572.3	13586.7	7585.03	10966.4	9811.06	11654.2	9159.61	9471.69
895.926	2	44.053	VDATEESDLAQQYGVR[166.1094]	0	1	0	0	9.1541		1	6981324	ref|NP_037130.1 protein disulfide-isomerase [Rattus norvegicus]	14430.7	1	37	1729.14	2416.32	18730.8	67227.4	2946.17	3986.1	5973.01	54.78	341.878	8705.65	9968.89	1526.59	1973.14	2969.32	1088.57	2800.52	13475	29964.5	2441.26	5718.18	3476.18	8090.07	9696.45	12029.5	11498.3	9153.11
659.814	6	53.665	KSN[115.0269]FAEPAAHNYLLVEFYAPWC[160.0307]GHC[160.0307]KALAPEYAK	3	0	0	0	6.5904		0.78	6981324	ref|NP_037130.1 protein disulfide-isomerase [Rattus norvegicus]	6774.41	1	37	149.139	10623.5	12195.8	4409.81	8860.09	5686.49	8300.03	13191.6	8335.1	11048.9	8985.1	11211.9	9146.06	5080.62	7247.64	11372	9314.12	1258.54	7779.28	7961.59	9226.81	4261.02	5277.68	10812.6	6374.44	7924.4
1001.46	3	70.694	LGETYKDHEN[115.0269]IVIAKMDSTANEVEAVK	3	0	0	0	6.4775		0.72	6981324	ref|NP_037130.1 protein disulfide-isomerase [Rattus norvegicus]	6175.9	1	37	1162.73	7424.72	9911.43	14648.6	4974.36	2412.62	3331.61	10917.6	2636.65	12404.8	12765.9	4135.61	712.248	632.273	15227.4	4399.61	10037.5	6916.42	5812.32	11782.3	12056.8	6075.76	3727.61	5080.97	5775.87	6998.55
664.88	2	76.634	ALLC[160.0307]LALAWAAR	0	1	0	0	7.1757		1	6981324	ref|NP_037130.1 protein disulfide-isomerase [Rattus norvegicus]	9685.16	1	37	3474.64	3470.13	9556.4	25960.5	3656.17	6215.01	10249.6	62.413	2024.36	8956.7	12218.9	2430.52	5490.45	5906.44	251.683	1470.35	5169.16	15842.9	1706.97	4604.77	8446.55	2953.13	2293.49	1802.36	1370.13	5823.35
615.32	3	65.102	ILFIFIDSDHTDNQR[166.1094]	0	1	0	0	8.5758		1	6981324	ref|NP_037130.1 protein disulfide-isomerase [Rattus norvegicus]	14430.7	1	37	5981.78	1346.36	7562.08	52964.4	1173.78	0	4778.2	716.75	417.625	1447.33	5018.49	182.58	554.617	1414.14	2063.41	720.411	4403.11	28284.9	1993.46	4030.03	4735.6	1158.77	889.298	1056.69	491.558	5335.41
650.905	5	58.382	NFEEVAFDEKKNVFVEFYAPWC[160.0307]GHC[160.0307]K	3	0	0	0	6.373		0.73	6981324	ref|NP_037130.1 protein disulfide-isomerase [Rattus norvegicus]	5776.59	1	37	2522.95	28.732	4812.46	62241.1	0	149.421	818.192	53.144	70.265	1686.04	5652.8	0	213.694	31.378	26.588	0	2058.35	34609.5	0	8.058	0	2450.86	3399.08	2032.51	2945.96	5032.44
928.505	1	52.01	ELPSFLGR[166.1094]	0	1	0	0	7.4937		1	6981326	ref|NP_036750.1 protein S100-A4 [Rattus norvegicus]	2076.02	0.95	2	76811.7	10840.8	30469.1	119049	9140.3	20418.3	21788.3	9571.03	11514.6	11251.5	36658.2	3311.75	12669.4	18503.7	6577.99	2444.12	21967	111522	2204.17	3482	7490.73	27345.8	26431	21543.2	25390.2	25935.8
543.303	2	29.196	LMNNLDSNR[166.1094]	0	1	0	0	7.3151		1	6981326	ref|NP_036750.1 protein S100-A4 [Rattus norvegicus]	2076.02	0.95	2	13320.4	586.503	6113.32	23158.6	1968.66	1052.7	3043.58	3160.06	4077.88	2874.12	9573	4202.53	1248.33	724.741	4072.05	4110.91	6743.45	49493.8	2371.5	2613.13	1863.41	7069.87	6239.46	7741.8	5480.43	6916.17
908.47	5	66.295	GVTIGIMDDGIDYLHPDLAYNYNSDASYDFSSNDPYPYPR[166.1094]	0	1	0	0	5.5233		0.77	6981342	ref|NP_036878.1 neuroendocrine convertase 2 precursor [Rattus norvegicus]	192.04	0	1	52141.8	35834.5	48756.2	62159.6	28042.7	29254.8	34749.3	52016.6	27064.2	24432.7	41351.3	28191	31621.9	15918.8	49144	39748.5	45755.3	49917.9	45188.1	40229.2	38399.8	41667.9	39848.7	33816.8	41146.2	39055.9
708.873	2	78.136	NEWGSLLEELVK	1	0	0	0	6.6431	45.16	1	6981352	ref|NP_037322.1 6-phosphofructokinase, liver type [Rattus norvegicus]	335.036	0.98	3	144.017	28224.1	30826.7	31113.7	19157.7	58715.8	76111.2	36647.8	18990.4	39732.9	73949.4	12326.4	50629.2	51576.1	49614.3	27740.7	34670.5	39583.1	23845.1	52382.7	74051.3	41301.1	37541.1	42257.8	27171.8	39132.2
504.287	2	29.269	VTVLGHVQR	0	1	0	0	6.3004		0.99	6981352	ref|NP_037322.1 6-phosphofructokinase, liver type [Rattus norvegicus]	335.036	0.98	3	118403	19954.9	34343.3	47403.8	18036.4	38408.9	49132	23015.2	24530.3	39541.2	47610.9	23738.3	34734.2	63837.8	32130.3	31088.1	32009.8	34290.4	23349.3	39122.1	38924.6	41254.6	32741.3	42919.2	32070.3	38503.6
795.418	2	51.457	VFANAPDSAC[160.0307]VIGLR	0	1	0	0	6.0929		0.82	6981352	ref|NP_037322.1 6-phosphofructokinase, liver type [Rattus norvegicus]	335.036	0.98	3	31474.2	12395.4	16183	35005.5	6931.63	18943.1	25959.5	10746.6	7146.06	17583.1	32686	5970.03	17443.6	22618.3	21396.1	18040.9	29125.6	34260.2	16675.9	21554.7	32542.7	23024.4	15180.2	21459.1	22672.4	20680.7
977.067	2	84.408	EIFLSQPILLELEAPLK	1	0	0	0	6.2661	13.74	0.97	6981388	ref|NP_037197.1 serine/threonine-protein phosphatase PP1-beta catalytic subunit [Rattus norvegicus]	432.872	0.95	3	27266.7	51142	57475.5	42737.8	37711	80697.1	97698.6	51940.7	29636.4	54014.8	74769.4	32457.7	68974.4	48712.4	63480.3	41136.5	59131.8	40413	37575.1	69568.6	100850	5038.54	3522.94	2342.71	1745.27	47201.6
521.266	2	38.337	HDLDLIC[160.0307]R	0	1	0	0	5.9604		0.91	6981388	ref|NP_037197.1 serine/threonine-protein phosphatase PP1-beta catalytic subunit [Rattus norvegicus]	365.606	0.95	3	65873.6	23952	34437.4	45046.3	20754.9	36445.3	49694.5	34103.8	20120	25431	41550.5	18209.7	31572.4	34656.1	37686.3	29509.7	31795.7	36572	27842.3	33124.5	35832.8	31538.4	27826.1	35292.8	34015.9	33715.3
630.816	2	60.906	YLFLGDYVDR	0	1	0	0	5.8528		0.75	6981388	ref|NP_037197.1 serine/threonine-protein phosphatase PP1-beta catalytic subunit [Rattus norvegicus]	139.288	0.95	3	353.782	4641.68	6757.28	4327.71	3514.47	7827.84	11899.7	5297.56	5786.69	9286.56	10504.5	4694.03	8310.37	12087.6	9357.27	5511.64	8132.42	6026.24	6307.05	9937.84	11763.8	5730.48	7321.47	8724.93	9191.55	7331.78
777.89	2	55.781	MLSNENFEEYLR[166.1094]	0	1	0	0	6.7359		0.97	6981464	ref|NP_036865.1 retinol-binding protein 1 [Rattus norvegicus]	2954.51	0.62	1	52470.4	25213.5	17976.4	53294.1	24621.5	15260.4	15776.4	29406.7	23828.2	21857.2	11710.1	27809.8	11463.8	11627.6	19630.4	28450	18295.2	29934.1	22973.2	15655.8	8477.44	20971.3	22106.9	18362.3	22387.6	22782.4
642.316	2	59.526	SEDILDYGPFK	1	0	0	0	7.0995		1	6981486	ref|NP_037199.1 dolichyl-diphosphooligosaccharide--protein glycosyltransferase subunit 1 [Rattus norvegicus]	1490.28	1	23	106532	91098	106156	83749	101883	108053	115740	156793	103822	98566.6	90683.1	126036	84064.9	92517.1	88234.6	90122.2	98969.2	60738.7	107327	110708	125368	107025	95569.8	72549.4	91437	100550
529.304	2	32.014	QPDSGISSIR	0	1	0	0	6.5582		0.91	6981486	ref|NP_037199.1 dolichyl-diphosphooligosaccharide--protein glycosyltransferase subunit 1 [Rattus norvegicus]	853.604	1	23	26767.8	84265.8	75596.7	23891.9	103513	119602	79890.3	82563.3	98955.5	91387.8	60388.8	104096	103000	105522	88655.3	99575.3	78712.7	3062.76	115295	92565.7	85472.9	122545	69979.1	93300.1	73866.6	83298.9
541.294	3	35.496	VTAEVVLAHPGGGSTAR	0	1	0	0	7.1823		1	6981486	ref|NP_037199.1 dolichyl-diphosphooligosaccharide--protein glycosyltransferase subunit 1 [Rattus norvegicus]	1490.28	1	23	51143.1	75600.3	81889.1	48660	63141.5	98452.5	94727.1	77365.2	56533.6	67296	62051.3	49829.6	60279.4	58068	85374.5	65172.7	66039.8	48818	58477.2	79210.5	89685.4	73626	64045.8	67262.9	63656.9	68256.3
642.328	2	42.256	DIPAYSQDTFK	1	0	0	0	6.591		0.99	6981486	ref|NP_037199.1 dolichyl-diphosphooligosaccharide--protein glycosyltransferase subunit 1 [Rattus norvegicus]	986.555	1	23	975376	19931.7	40259.8	55487.1	27413.9	8827.6	17967.4	11322.4	5789.48	54500.7	5819.73	41307.2	7886.03	6834.12	13058.3	41657.2	33481.1	39424.5	70175.9	41898.7	31848.1	64817.3	15548.4	22486.3	43876.8	67879.8
664.363	3	63.992	FVDHVFDEQVIDSLTVK	1	0	0	0	6.8576		1	6981486	ref|NP_037199.1 dolichyl-diphosphooligosaccharide--protein glycosyltransferase subunit 1 [Rattus norvegicus]	1616.52	1	23	10681.4	54171.1	76515	60077.1	55516	85272	76621.7	64685.1	54567.4	62182	52866	53060.5	53708.2	57548.2	47923.5	48334.1	53820.1	38351.4	52235.8	70276.6	77020.7	51811.4	46350	50800.7	51296.1	56227.7
740.895	2	50.33	TILPAAAQDVYYR	0	1	0	0	7.3886		0.91	6981486	ref|NP_037199.1 dolichyl-diphosphooligosaccharide--protein glycosyltransferase subunit 1 [Rattus norvegicus]	1471	1	23	91915.7	48236.5	65436.4	90235.7	44334.5	56799.4	57659.7	55734.5	47810.1	60198.6	46265.4	44704.9	46154.5	44472.2	51968.8	35885	53042.7	41364.1	31935.9	46576.7	48651.7	44140.8	44292.1	53573.1	43012.2	51776.1
714.833	2	28.886	GEDEEDNNLEVR[166.1094]	0	1	0	0	6.6123		1	6981486	ref|NP_037199.1 dolichyl-diphosphooligosaccharide--protein glycosyltransferase subunit 1 [Rattus norvegicus]	1616.52	1	23	14444.2	43109.4	35097.9	39919.1	43904.5	46119.1	43519.7	39380.9	45770.9	45214.8	39779.6	51136.3	47395.9	57080.9	55806	57919.3	48507.1	38535.5	60610.6	49456.1	62780.5	52364.3	45703.9	54384.3	46447.8	46575.5
637.355	2	45.883	AVTSEIAVLQSR	0	1	0	0	7.0007		0.82	6981486	ref|NP_037199.1 dolichyl-diphosphooligosaccharide--protein glycosyltransferase subunit 1 [Rattus norvegicus]	1490.28	1	23	39417.7	50876.6	58042.1	37866	47633.2	60250	43806.4	52866.7	47200.9	57072.8	32729.5	45874.1	34924	32912.2	49879.6	56961.3	50336.2	29803	55515.8	37700.4	18973.1	46810.2	42644.5	54967.7	48704.3	45350.7
745.874	2	50.328	TILPAAAQDVYYR[166.1094]	0	1	0	0	7.3888		1	6981486	ref|NP_037199.1 dolichyl-diphosphooligosaccharide--protein glycosyltransferase subunit 1 [Rattus norvegicus]	1616.52	1	23	42063	5411.2	32345.2	304973	2117.09	5414.46	9303.03	125.379	341.914	15205.6	41271.2	3653.2	2623.8	4579.4	1442.12	12242.8	39357.9	199378	7981.74	21383.2	15985.2	24903.9	28522.8	40319.6	30543.1	35659.5
513.919	2	22.436	HFDETVNR[166.1094]	0	1	0	0	6.4393		1	6981486	ref|NP_037199.1 dolichyl-diphosphooligosaccharide--protein glycosyltransferase subunit 1 [Rattus norvegicus]	1616.52	1	23	12976.7	49167.4	15844.1	20754.7	60548.8	15915.6	5577.46	80602.1	78152.3	20710.9	18027.4	86081.7	26002.4	22785.3	34233.6	42588.4	13596.7	27692.2	37808	12383.6	6040.06	30841.1	32791.2	29138.4	31800.5	32482.4
482.799	2	32.718	LAHLGVQVK	1	0	0	0	7.3393		1	6981486	ref|NP_037199.1 dolichyl-diphosphooligosaccharide--protein glycosyltransferase subunit 1 [Rattus norvegicus]	1616.52	1	23	33559.4	32062.3	33384.5	21170.3	29290.1	37646.6	56534	31072.9	22393.3	28984	21540.1	29801.3	28996.5	24430.3	23019.9	22504.1	15357.1	30372	24953.5	25185.4	27942.4	28322.1	21950.2	28678.9	24157.5	28132.4
498.789	2	41.267	LPVALDPGSK	1	0	0	0	6.6629		1	6981486	ref|NP_037199.1 dolichyl-diphosphooligosaccharide--protein glycosyltransferase subunit 1 [Rattus norvegicus]	1490.28	1	23	4241.8	32717.5	51954.2	34737.2	29331	34189.9	31904.5	34280.8	21826	31418.5	28165.4	24181	22358.2	18743.9	40198.6	27749.9	25626.9	17903.4	26135.7	26380.3	26678	30950	26626.4	27258	24085.3	27985.7
455.257	2	55.819	IDHILDAL	0	0	0	0	6.3338		1	6981486	ref|NP_037199.1 dolichyl-diphosphooligosaccharide--protein glycosyltransferase subunit 1 [Rattus norvegicus]	1616.52	1	23	27415.7	17752.3	33128.2	52892.5	17417.6	26680.2	21997.1	18555	20526	28321.5	15195.9	16291.4	15507.6	8480.17	13281.8	14088.7	17164.3	37869.9	13160.1	12463.3	5970.55	17263.3	19951.4	22626.6	22980.2	20679.3
999.829	3	70.737	THYIVGYNLPSYEYLYNLGDQYALK	1	0	0	0	6.3058		0.95	6981486	ref|NP_037199.1 dolichyl-diphosphooligosaccharide--protein glycosyltransferase subunit 1 [Rattus norvegicus]	986.555	1	23	6555.94	24453.4	32531.3	34095.4	25761	24811.9	18968.9	35153.8	23760.7	27397.4	13379.1	25787.7	17044.7	4875	16784.5	16006.1	15149	17985.5	19921.9	11486.2	10922.1	21567.4	20849.1	18875.2	20552.6	20187
642.356	2	45.869	AVTSEIAVLQSR[166.1094]	0	1	0	0	7.3639		1	6981486	ref|NP_037199.1 dolichyl-diphosphooligosaccharide--protein glycosyltransferase subunit 1 [Rattus norvegicus]	1616.52	1	23	41978	5966.9	23504.7	96602.9	6779.63	11616.3	18311.1	2309.9	412.481	16932.4	18664.4	3934.39	2662.32	13261.1	5372.4	9270.08	12973.6	84159	7160.01	9549.62	11631.8	17425	19233.1	25339.4	19871.4	19396.9
829.437	2	65.529	ASSFVLALEPELESR[166.1094]	0	1	0	0	7.384		1	6981486	ref|NP_037199.1 dolichyl-diphosphooligosaccharide--protein glycosyltransferase subunit 1 [Rattus norvegicus]	1616.52	1	23	91412.2	3291.16	22536	106780	4650.01	14686.7	23817.7	921.027	3363.22	12550.6	22816.3	2332.58	4215.96	5960.33	602.5	755.228	10153	78637.7	1023.27	3827.68	4295.24	15477.2	15786.3	11421.9	13869.2	19007.3
709.806	2	28.927	GEDEEDNNLEVR	0	1	0	0	7.0223		1	6981486	ref|NP_037199.1 dolichyl-diphosphooligosaccharide--protein glycosyltransferase subunit 1 [Rattus norvegicus]	1471	1	23	729.344	18458.7	26427	11185.4	17055.2	26962.8	24375	17981.2	15969.2	25652	13675.8	22968.3	22560.9	22644.7	16427.7	16876.3	18233.3	10085	15067	20104.3	22246.4	20093.7	15668.8	18461.7	15458.3	18214.7
708.85254, 708.8737	2	43.891	NIQVDSPYDISR[166.1094]	0	1	0	0	6.914599895477295, 7.5843000411987305		1	6981486	ref|NP_037199.1 dolichyl-diphosphooligosaccharide--protein glycosyltransferase subunit 1 [Rattus norvegicus]	1198.2750244140625, 1616.52294921875	1	23	27522.6	6371.52	16315.8	78077	6329.44	11745.8	19632.8	2160.28	5085.56	22349	17745.6	9415.73	11146.3	22533	6808.35	9974.09	18113.5	42237.6	8168.82	17399.8	17184.2	11272.8	12116.5	16933.5	14392.2	17241.3
824.412	2	65.529	ASSFVLALEPELESR	0	1	0	0	7.2636		0.92	6981486	ref|NP_037199.1 dolichyl-diphosphooligosaccharide--protein glycosyltransferase subunit 1 [Rattus norvegicus]	1471	1	23	3396.06	14841	19475.3	19967.8	13823	17283.3	16969.8	18348.4	15714	14695.4	12320.4	15829.2	13494.6	10474.6	11076.8	10294	11230.7	11675.9	14850.3	15898.3	15489.6	11345.1	13451	14796.3	17069.7	14152.4
535.277	2	32.415	QPDSGISSIR[166.1094]	0	1	0	0	6.3128		0.97	6981486	ref|NP_037199.1 dolichyl-diphosphooligosaccharide--protein glycosyltransferase subunit 1 [Rattus norvegicus]	950.804	1	23	11285.5	3755.29	15701.4	16545.4	8674.11	4520.71	7494.38	1154.88	4968.23	7611.11	16499.2	7846.61	13320.8	21623.8	1351.13	17392.9	21775.8	0	11429.5	21251.6	8786.72	18869.3	29349	36755	31363.6	13573
794.434	2	64.776	VAC[160.0307]ITEQVLTLVNK	1	0	0	0	6.235		0.84	6981486	ref|NP_037199.1 dolichyl-diphosphooligosaccharide--protein glycosyltransferase subunit 1 [Rattus norvegicus]	1421.35	1	23	4913.34	14990.4	18076.9	19033.2	19026.3	17838	15094.4	18638.1	10842.1	14713.8	11527.8	14836.9	14740.1	13398.3	10266.8	14244.9	13718.5	7435.45	12233.6	15792.4	11420	11820.3	10412.3	12283.1	7913.09	13408.4
767.398	2	45.529	LDFSITKDPAAEAR	1	1	0	0	6.5359		0.79	6981486	ref|NP_037199.1 dolichyl-diphosphooligosaccharide--protein glycosyltransferase subunit 1 [Rattus norvegicus]	1198.28	1	23	6039.85	927.449	218.102	69.78	5750.74	6339.64	3900.03	6304.23	6229.24	1569.94	2182.35	6903.68	18074.7	48329.6	1118.64	1335.23	389.618	0	955.43	823.987	218.1	2502.2	2788.02	3724.05	2447.16	5165.67
581.772	4	41.573	KNLVEQHIQDIVVHYTFNK	2	0	0	0	5.8981		0.78	6981486	ref|NP_037199.1 dolichyl-diphosphooligosaccharide--protein glycosyltransferase subunit 1 [Rattus norvegicus]	950.804	1	23	182.23	2183.13	848.162	0	2349.24	853.261	310.978	2977.99	3031.36	666.486	514.918	1270.66	1091.11	135.032	4507.44	2899.37	1601.51	146.042	3134.14	1592.98	1314.82	1385.17	1310.73	1748.64	1885.19	1517.62
967.472	2	68.728	YIAPC[160.0307]LDSELTEFPLR[166.1094]	0	1	0	0	6.9103		1	6981574	ref|NP_036788.1 SPARC precursor [Rattus norvegicus]	1131.63	0.99	3	106950	27775.8	41438.1	190043	19510.6	16028.1	24041.4	11540.7	25625.2	22030.8	39991.5	19630.7	26223.2	32022.9	9087.9	18942.4	24185.3	207684	18296.4	20450	26652	43180.3	36189.8	30288.8	41290.2	43164
558.82	2	50.001	NVLVTLYER[166.1094]	0	1	0	0	7.3413		1	6981574	ref|NP_036788.1 SPARC precursor [Rattus norvegicus]	1131.63	0.99	3	24899.1	2968.17	8418.93	69165.4	1138.04	1556.89	3365.91	18.213	3669.47	4715.74	8038.57	767.94	2694.55	5278.04	0	2071.62	5095.8	66411.8	381.539	2093.4	677.521	4917.35	4720.1	4187.74	3957.47	9248.37
608.311	2	42.219	LHLDYIGPC[160.0307]K	1	0	0	0	6.7621		1	6981574	ref|NP_036788.1 SPARC precursor [Rattus norvegicus]	1131.63	0.99	3	5802.29	1716.26	9090.71	2795.25	2454.79	1441.23	1050.1	5393.81	1571.31	1070.24	607.802	2132.48	55.709	1473.6	2518.57	111.945	2856.38	5051.61	1616.3	42.938	312.774	1799.19	1281.8	590.124	3760.84	2263.92
895.936	4	70.092	ASGASILSTLANLEGEETFEATMLGQAEEVVQER	0	1	0	0	5.6957		0.72	6981642	ref|NP_036802.1 T-complex protein 1 subunit alpha [Rattus norvegicus]	215.754	1	3	14677.6	60345.8	40281.4	24086.5	68870.5	49539	46410.7	60194.6	56279.6	59966.3	44454.7	85114.5	48130.8	45783.9	55341.6	70355.1	50376.9	35528.1	76898.2	65530.9	71000.5	37819.2	27790.4	23432.3	20752.5	49558.5
616.335	2	56.054	IC[160.0307]DDELILIK	1	0	0	0	5.8313		0.97	6981642	ref|NP_036802.1 T-complex protein 1 subunit alpha [Rattus norvegicus]	294.292	1	3	28165.5	11909	18681.9	29592.3	6414.03	14840.1	27513.8	15669.1	8746.63	14166.8	28119.9	7153.93	15315.2	25417.8	23149.3	21013.4	26717.9	32863.4	16018.4	22553.4	33373.6	14927.8	17208.5	25955	24164.4	20386
574.308	2	51.943	EQLAIAEFAR	0	1	0	0	6.2701		0.99	6981642	ref|NP_036802.1 T-complex protein 1 subunit alpha [Rattus norvegicus]	294.292	1	3	788.077	17683	24143.6	12586.1	8164.44	24176.1	41978.1	15278.9	11170.2	18159	29541.7	6693.53	25287.1	34054.1	27126.2	18008.3	24602.1	9913.18	13651.8	26365.3	32561.8	14576.9	15660.3	15050.8	19429.1	19466
559.29	3	37.384	HVLSGTLGVPEHTYR[166.1094]	0	1	0	0	6.6959		1	6981654	ref|NP_036805.1 thy-1 membrane glycoprotein preproprotein [Rattus norvegicus]	721.901	0.68	1	72383.6	10252.5	16670.4	84892.5	12746.8	11454.1	14887.5	12741.8	10316	16969.9	31752.4	11605.3	11046.4	6105.3	23073.9	8560.22	18447.4	134679	30769	19222.1	6458.53	17776.1	22089.5	18033.7	23378.9	25852.5
665.855	2	41.004	YGVNPGPIVGTTR	0	1	0	0	6.7649		1	6981660	ref|NP_037019.1 lamina-associated polypeptide 2, isoform beta [Rattus norvegicus]	652.572	1	7	25527.8	21815.7	47398.2	52206.3	22709.6	37148.6	30663.5	33264.3	28622.8	38833.2	57790.9	27939	21712.9	36298.7	31521.8	32212.7	41372.1	52936	25753	31808	52513.4	33410.2	30704.3	27593.6	27173.1	34757.2
849.436	2	43.304	SELVANNVTLPAGEQR	0	1	0	0	7.0273		1	6981660	ref|NP_037019.1 lamina-associated polypeptide 2, isoform beta [Rattus norvegicus]	826.361	1	7	89308.8	23322	33880.5	29976.1	25888.6	26086.9	17112.2	26951.7	22050.6	27018.3	22264.7	27467.7	22133.3	31142.9	35695	52433.4	43239.8	26133.9	52784.9	51439.5	41540	33199.8	33464.4	38487	34759.4	34711.3
596.32886, 893.9781	2, 3	62.484	HASSILPITEFSDITR	0	1	0	0	6.405200004577637, 6.698200225830078		0.97, 0.99	6981660	ref|NP_037019.1 lamina-associated polypeptide 2, isoform beta [Rattus norvegicus]	529.3286743164062, 651.9069213867188	1	7	1289.71	22852.3	34708.4	31993.2	33351.5	35359.7	5395.41	27607.3	32412	37452.7	8530.05	33186.4	19553.3	9998.69	10025.1	26466.8	18730.7	21290.7	26999.3	12562.7	5544.94	19681.4	21232	17980.4	24105.4	21532.4
753.356	2	62.279	MPEFLEDPSVLTK	1	0	0	0	6.1116		0.75	6981660	ref|NP_037019.1 lamina-associated polypeptide 2, isoform beta [Rattus norvegicus]	781.453	1	7	12219.2	20571	19007.4	14045.4	26101.1	17356.6	17355.1	16421.2	27640.3	26764.8	14595.3	36841.7	27360.1	28639.7	13703.3	20570	22182.8	10631	21150.4	27678.8	28004.3	14879.1	21702.8	19166.4	19472	20962.4
817.402	2	35.764	SSTPLPTVSSSAENTR	0	1	0	0	6.1464		0.71	6981660	ref|NP_037019.1 lamina-associated polypeptide 2, isoform beta [Rattus norvegicus]	652.572	1	7	24643.5	4933.82	12818.4	16064	12133.9	9190.79	2674.45	13049.4	9622.28	12468.9	9196.27	11329.6	7911.36	6109.48	6146.32	9643.54	8480.91	16872.7	10335.2	6272.74	6642.53	13471.2	12259.1	11182.1	11100.9	10582.1
865.469	2	51.189	VDGAVISESTPIAETIK	1	0	0	0	6.4519		0.95	6981660	ref|NP_037019.1 lamina-associated polypeptide 2, isoform beta [Rattus norvegicus]	826.361	1	7	6175.83	7837.29	11344	9236.44	10910.6	13390.6	631.748	5676.18	10701.8	11121.4	1927.98	11384.7	6793.42	2964.05	2452.26	6210.36	8131.35	3273.93	9313.75	3565.14	1956.7	8503.06	6947.8	7470.18	8063.39	7039.36
687.871	2	52.592	PEFLEDPSVLTK	1	0	0	0	6.1147		0.72	6981660	ref|NP_037019.1 lamina-associated polypeptide 2, isoform beta [Rattus norvegicus]	826.361	1	7	15824.8	5672.92	3436.46	1299.9	8044.01	5704.57	6702.99	5430.31	6537.1	6967.01	6077.72	5854.85	4151.33	3054.9	4315.59	4340.05	3280.08	982.97	4617.52	6272.47	4397.75	6603.01	4575.57	5950.76	5213.35	5412.32
647.996	3	72.738	DLNELQTLIEAHFENR	0	1	0	0	7.4939	46.16	1	6981666	ref|NP_036808.1 troponin T, cardiac muscle [Rattus norvegicus]	1869.3	1	20	393521	829042	270154	99364.8	792415	52030.6	18261.7	1.3696e+06	529570	173319	50294.5	903785	103363	9932.94	727618	767559	168398	65682.2	903161	124011	31715.1	314032	283102	252245	251601	379351
512.6138, 768.4138	2, 3	45.826	VLAIDHLNEDQLR	0	1	0	0	7.3780999183654785, 8.646200180053711		0.74, 1.0	6981666	ref|NP_036808.1 troponin T, cardiac muscle [Rattus norvegicus]	1869.2979736328125, 7492.3310546875	1	20	241443	658137	199077	62151.8	733385	80135.4	29098.6	1.1311e+06	565453	175894	52489.8	695576	113927	45489.1	455771	886206	239024	76781.8	878278	125420	35107.9	375514	373850	467288	453661	366010
651.332	3	72.682	DLNELQTLIEAHFENR[166.1094]	0	1	0	0	9.0898		0.92	6981666	ref|NP_036808.1 troponin T, cardiac muscle [Rattus norvegicus]	11466.9	1	20	3.19231e+06	134313	177265	262223	110551	8295.97	5568.42	2573.65	85947.7	74205.5	26747.7	143579	22404.5	3326.95	4650.97	135802	94150.9	420519	131209	35637.9	8341.13	204168	175794	148204	154504	230492
515.94946, 773.41785	2, 3	45.746	VLAIDHLNEDQLR[166.1094]	0	1	0	0	8.491399765014648, 9.037699699401855		0.9, 1.0	6981666	ref|NP_036808.1 troponin T, cardiac muscle [Rattus norvegicus]	11466.8896484375, 7393.4912109375	1	20	2.11682e+06	124257	106674	182696	122067	36947.3	29876.1	27115.9	118930	92953.9	56507	129596	47187.9	47703	35271.5	172168	149864	514776	151688	74567.3	58516.9	226167	226984	281417	272927	216147
786.434	3	59.537	ELWQSIHNLEAEKFDLQEK	2	0	0	0	8.2815		1	6981666	ref|NP_036808.1 troponin T, cardiac muscle [Rattus norvegicus]	7492.33	1	20	162959	211026	143827	57097.7	233688	176367	196673	299444	236890	182551	120214	294176	214024	291346	166486	202703	175800	68491.3	220672	247477	269030	205788	184177	169142	175348	196216
673.385	2	35.629	KKEEEELISLK	3	0	0	0	8.3995		0.92	6981666	ref|NP_036808.1 troponin T, cardiac muscle [Rattus norvegicus]	7492.33	1	20	25203.7	313145	71567.7	144455	292403	25292.2	7456.51	648812	236762	47393	28032	301054	34989.2	8357.25	435904	286809	36732.3	40041.4	325012	38239	7899.78	201375	165453	172882	151355	161865
876.778	3	78.779	ELWQSIHNLEAEKFDLQEKFK	3	0	0	0	6.7895		0.95	6981666	ref|NP_036808.1 troponin T, cardiac muscle [Rattus norvegicus]	7393.49	1	20	57840.6	136793	126499	100879	123085	195079	185477	179509	81629.1	132603	176788	71144.3	158774	122655	175850	122773	123646	95630.5	95988.5	142139	161184	142028	143188	111888	139660	132109
727.3595, 727.6915	3	53.45	ALSNMMHFGGYIQKAQTER	1	1	0	0	6.316299915313721, 6.697199821472168		0.87, 0.9	6981666	ref|NP_036808.1 troponin T, cardiac muscle [Rattus norvegicus]	2231.3291015625, 5765.123046875	1	20	22674.2	151572	102747	73613.5	135897	96915.3	89097.1	162038	129266	118809	103936	149100	128131	97006.8	138023	149485	133302	93859.2	181708	162332	143713	132843	124016	132324	127196	123184
508.745	2	34.793	VDFDDIHR	0	1	0	0	8.6463		0.91	6981666	ref|NP_036808.1 troponin T, cardiac muscle [Rattus norvegicus]	7492.33	1	20	21746.1	77293.5	48361.8	20049.7	161188	17482.1	7374.02	323750	135600	34633.3	13757.6	182201	41169.4	84451.3	125426	217503	57110.1	31339.3	203337	41776.7	17823.8	98516.9	94652.8	100029	99910.7	90259.3
453.754	2	44.079	YEINVLR	0	1	0	0	7.7279		0.93	6981666	ref|NP_036808.1 troponin T, cardiac muscle [Rattus norvegicus]	5765.12	1	20	72749.8	150124	64329.1	22698.3	214635	30242.9	16838.8	195624	155557	58658.7	23031.6	221841	36066.2	17534.8	30214.9	202646	60875.9	22317.3	198982	19975.2	15229.7	85866.1	90076.8	107034	99436.4	88503.5
576.282	3	21.27	DAEDGPVEDSKPKPSR	2	1	1	0	8.127	21.75	1	6981666	ref|NP_036808.1 troponin T, cardiac muscle [Rattus norvegicus]	7492.33	1	20	34240	212708	28861.8	9938.44	170811	8734.85	7304.29	402042	53027.4	17327.4	12387	178971	11516.2	9863.78	244862	180720	27249.1	9022.37	171310	25421.5	8580.21	111796	96804.1	85648.5	89145.8	88331.7
776.382	3	50.518	MEKDLNELQTLIEAHFENR	1	1	0	0	7.1984		0.97	6981666	ref|NP_036808.1 troponin T, cardiac muscle [Rattus norvegicus]	7393.49	1	20	23580.6	89434.2	55727.1	34508.6	100295	75221.7	97575	104021	92533.8	79738.3	69622	104007	75661.8	106040	81032.5	63953.3	60248.8	54373.7	77871.8	59266.4	78299.9	86258.3	72868.4	59861.9	48652.7	74026.2
798.906	2	51.267	ELWQSIHNLEAEK	1	0	0	0	8.7028		0.84	6981666	ref|NP_036808.1 troponin T, cardiac muscle [Rattus norvegicus]	11466.9	1	20	50853.4	107496	32907.2	6618.36	127554	11614.1	4698.5	196689	89509.8	26817.7	8557.35	121231	16596.4	7601.85	87360.9	141406	27872.6	5961.79	131010	10466.7	4747.94	76715.5	58255	58224	57362.7	58725.1
690.694	3	52.437	DLNELQTLIEAHFENRK	1	1	0	0	6.4473		0.98	6981666	ref|NP_036808.1 troponin T, cardiac muscle [Rattus norvegicus]	4004.71	1	20	45665.6	57463.8	135663	198065	12045.7	12567.5	27233.4	5032.27	23316.7	74176.1	71573	1256.01	8216.04	42098.6	21177.2	23034.5	51157	224651	6495.52	15236.6	28832.5	37418.7	36354.2	46359.5	36870.2	49678.4
513.501	2	35.178	VDFDDIHR[166.1094]	0	1	0	0	8.5704		0.84	6981666	ref|NP_036808.1 troponin T, cardiac muscle [Rattus norvegicus]	11466.9	1	20	21789.5	36212.8	28180.1	10439.9	40529.7	24292.1	18446.4	39115.8	38461.6	37957.4	21581.2	43492	32417.8	24769	38328	44813.3	33629.1	13376	43080.8	34833.3	26341.4	36939.2	31047.7	31929.5	28640	31225.7
608.334	3	73.797	LFMPNLVPPKIPDGER	1	1	0	0	6.7974		0.93	6981666	ref|NP_036808.1 troponin T, cardiac muscle [Rattus norvegicus]	7393.49	1	20	7066.1	29072.6	25115.6	37883	25534.2	20695.8	20337.4	26193	22360.7	23283	18667	27918.8	20346.7	17954.5	25241.3	18646.7	12711.3	21291.6	20759.2	17930.6	17912.1	14970.5	18600.8	18453.2	15439.4	20975.4
561.941	3	39.86	IPDGERVDFDDIHR	0	2	0	0	7.4345		1	6981666	ref|NP_036808.1 troponin T, cardiac muscle [Rattus norvegicus]	7393.49	1	20	4662.47	31464.2	2768.86	582.235	28336	1506.19	212.332	54989.7	22831.3	1678.37	979.05	27691.4	3208.68	1045.93	35109.3	25657.1	2599.07	419.786	30110.1	3166.65	2103.33	16168.6	12901.2	12528.4	11151	13354.8
572.805	2	29.213	VDFDDIHRK	1	1	0	0	6.9563		1	6981666	ref|NP_036808.1 troponin T, cardiac muscle [Rattus norvegicus]	7492.33	1	20	1953.73	15598.1	4913.28	2686	12619.5	4138.46	5103.08	17826.6	12581.5	6631.49	2798.99	16061.2	3260.92	314.419	12778.5	13364	2189.74	558.621	13700.3	1798.69	1509.09	6366.01	4664.85	6136.25	7533.85	7083.49
581.623	3	21.358	DAEDGPVEDSK[136.1092]PK[136.1092]PSR	2	1	1	0	6.9649		1	6981666	ref|NP_036808.1 troponin T, cardiac muscle [Rattus norvegicus]	11466.9	1	20	40212.2	8132.64	9334.35	6420.27	6208.76	774.917	419.192	605.041	1832.99	3941.64	2189.65	8266.19	192.333	400.883	1262.52	6620.69	6773.3	4386.76	4826.81	1898.07	79.649	5894.03	4695.48	6241.53	4035.64	5425.82
458.763	2	43.846	YEINVLR[166.1094]	0	1	0	0	8.3413		1	6981666	ref|NP_036808.1 troponin T, cardiac muscle [Rattus norvegicus]	11466.9	1	20	47148.1	1793.8	983.094	1053.5	2086.25	1721.62	943.206	3980.31	2248.69	1457.88	1338.64	3068.53	2607.01	4053.77	389.661	2280.25	1144.51	3876.99	1656.73	1370.6	848.521	1747.15	927.412	1318.22	809.791	3634.17
666.34	2	43.498	LEKTIDDLEEK	2	0	0	0	6.5518		0.74	6981672	ref|NP_036810.1 tropomyosin alpha-4 chain [Rattus norvegicus]	2147.95	1	6	234219	112309	83071.1	66312.9	310810	85485.2	46713.5	265239	312517	151448	84211.4	459001	139201	76304.7	78614.6	261655	119892	61173.4	229281	97738.1	56962	106101	165963	148552	161448	156569
805.87	2	31.232	IQALQQQADDAEDR[166.1094]	0	1	0	0	7.7251		1	6981672	ref|NP_036810.1 tropomyosin alpha-4 chain [Rattus norvegicus]	4223.92	1	6	12268.7	36364.7	13562.1	61626.2	15226.3	3147.51	10821.7	22130.2	13249.1	15660.4	16416.4	11141.8	10482.8	6033.58	23245.1	7341.57	9284.86	91217.9	6637.83	7251.49	8707.31	14663.2	14066.6	18388.5	14923.5	18554.4
780.711	3	69.466	EENVGLHQTLDQTLNELNC[160.0307]I	0	0	0	0	7.2193		1	6981672	ref|NP_036810.1 tropomyosin alpha-4 chain [Rattus norvegicus]	4223.92	1	6	38.764	23254.9	28185.5	140446	2688.43	4181.66	2861.52	15127.9	9248.36	4916.87	19880.7	1343.94	1060.16	1504.74	15905.3	8506.99	27661.2	96694.4	2886.03	426.838	255.376	9364.09	5199.24	3813.65	5678.62	17245.2
800.88	2	31.204	IQALQQQADDAEDR	0	1	0	0	6.2165		0.94	6981672	ref|NP_036810.1 tropomyosin alpha-4 chain [Rattus norvegicus]	2147.95	1	6	7892.87	10691.6	9780.95	31523.6	659.07	2337.55	4658.15	7074.75	3118.86	1731.76	4868.04	852.043	719.452	2137.83	11683.2	6504.6	9621.97	33332	1737.59	1057.71	1043.27	5332.86	3753.54	9034	5262.93	7056.41
499.252	2	22.535	AEGDAAALNR[166.1094]	0	1	0	0	7.8814		1	6981672	ref|NP_036810.1 tropomyosin alpha-4 chain [Rattus norvegicus]	4223.92	1	6	781.8	2506.65	5300.71	53609.1	414.069	1200.85	634.333	552.681	1202.98	976.545	8123.98	359.877	972.427	600.008	588.287	1142.69	5373.87	61223.5	121.46	776.479	827.746	4533.93	3045.15	2223.59	2398.67	6379.66
622.815	2	21.59	EKAEGDAAALNR	1	1	0	0	6.0708		0.91	6981672	ref|NP_036810.1 tropomyosin alpha-4 chain [Rattus norvegicus]	907.183	1	6	5977.51	14229.7	9803.39	4464.88	2276.64	9736.3	3321.68	11103	4594.58	3039.44	3429.33	697.935	4336.06	4080.94	15134.4	6182.11	6845.62	5083.03	2479.45	3236.85	2281.74	6760.59	5978.4	3966.06	4487.85	5741.1
866.441	2	74.919	ELETVC[160.0307]NDVLALLDK	1	0	0	0	7.1517	12.83	1	6981710	ref|NP_037184.1 14-3-3 protein eta [Rattus norvegicus]	1682.74	1	5	36391	33585.7	63628.5	50501.2	20632.3	31842.7	49058.1	56961.3	18700	32733.2	34862.1	23410	29855.8	33041	95939.5	65712.8	82172.1	44767.6	55917.3	85859.4	74117.5	48676.7	42819.4	36048.7	42492.6	47589.1
638.328	2	32.943	NSVVEASEAAYK[136.1092]	1	0	0	0	6.4637		1	6981710	ref|NP_037184.1 14-3-3 protein eta [Rattus norvegicus]	1624.96	1	5	4118.1	17683.8	31519.7	60970.9	34613.6	32072.7	18681.6	22464.7	30587	20393.4	28297.5	36812.4	32144.7	38192.3	18656.8	35992.2	31609.1	49954.4	39158.8	32861.2	41673.1	41383	31169	36366.6	34102.1	32059.1
634.314	2	32.923	NSVVEASEAAYK	1	0	0	0	7.2219		0.71	6981710	ref|NP_037184.1 14-3-3 protein eta [Rattus norvegicus]	1682.74	1	5	2478.71	6539.67	27823.7	14980	8958.02	6829.41	3740.67	27906.8	10004.8	7121.95	12567.4	9695.55	12597	13498.7	19995.2	35878.8	40358.7	12413.8	26651.2	31402.7	7069.32	8363.91	20315.8	21918	18449.2	16302.4
798.884	2	38.929	AVTELNEPLSNEDR[166.1094]	0	1	0	0	7.581		1	6981710	ref|NP_037184.1 14-3-3 protein eta [Rattus norvegicus]	1682.74	1	5	72121.1	556.272	7382.85	36131.8	11.84	1467.02	1781.39	1375.77	1517.26	2299.51	4536.28	368.874	806.411	2061.5	108.873	1264.95	8932.92	34264.4	731.509	3002.24	2211.49	4311.53	5685.21	5661.92	5770.41	8174.54
870.45	2	74.942	ELETVC[160.0307]NDVLALLDK[136.1092]	1	0	0	0	6.6117		0.93	6981710	ref|NP_037184.1 14-3-3 protein eta [Rattus norvegicus]	1624.96	1	5	44931.5	510.293	6333.56	27671.9	1476.22	200.393	1656.66	105.413	387.704	430.742	5774.83	185.635	1049.88	1320.64	111.278	1477.44	8736.15	20592.2	747.439	2795.16	3811.01	4544.67	4576.71	2919.75	4369.61	5868.67
715.668	3	73.796	TAFDEAIAELDTLNEDSYK	1	0	0	0	6.6652		1	6981712	ref|NP_037185.1 14-3-3 protein theta [Rattus norvegicus]	2114.27	1	4	4809.11	29415.9	48521.7	59177	6804.94	23658.4	39796.3	35704.4	11822.6	20345.1	27529.3	8677.61	23334.6	16017.4	67480	32692.4	47339	25210.1	20817.2	30340.7	33008.3	30523.4	36710.9	33844.8	35472	29962.1
696.378	2	74.308	SIC[160.0307]TTVLELLDK	1	0	0	0	7.5651		1	6981712	ref|NP_037185.1 14-3-3 protein theta [Rattus norvegicus]	2114.27	1	4	7555.61	23427.9	32737.6	48719.2	5142.35	19346.1	36088	29925.3	7724.42	13931.4	21343.7	6133.81	19468.5	29513.6	53022.5	26768.5	35284.1	27165.5	18596	32919.7	30400.3	17343.2	18944.7	19636.7	18035.6	23967
771.87	2	28.35	AVTEQGAELSNEER[166.1094]	0	1	0	0	7.2653		1	6981712	ref|NP_037185.1 14-3-3 protein theta [Rattus norvegicus]	1356.21	1	4	27979.9	12474.3	29173.9	75103.5	14659.9	25505.9	15792.7	9866.19	9139.17	12376.4	25461.9	8671.22	23652.3	26986.9	24023	18770.3	33051	46100.9	17227.7	27865.1	20440.3	22252.3	24998.4	20712	21756.4	23761.7
639.796	2	33.365	YLAEVAC[160.0307]GDDR[166.1094]	0	1	0	0	6.9109		1	6981712	ref|NP_037185.1 14-3-3 protein theta [Rattus norvegicus]	2114.27	1	4	325.418	1834.96	4653.65	23538.1	2218.89	1998.84	733.491	2288.59	1465.94	594.269	6462.44	368.937	855.066	931.009	1093.05	2414.72	5804.57	15196.3	1313.07	1657.8	481.773	2254.45	5603.48	6809.74	3703.12	3784.07
774.644	4	66.559	LSPELLTTGSFETKDVSDIEEDKDGIEK	3	0	0	0	5.9422		0.7	7549765	ref|NP_036867.1 hexokinase-2 [Rattus norvegicus]	288.475	1	14	43586.9	121994	35661	15590.5	145019	40527.9	27132.1	178657	152167	44869.7	31003.2	179281	47275.8	45794.2	128190	153688	34971	32564.3	202981	35827.9	19768.4	74752.7	75048.7	83327.2	81389.1	81242.7
482.278	2	56.416	NILIDFTK	1	0	0	0	8.1081		1	7549765	ref|NP_036867.1 hexokinase-2 [Rattus norvegicus]	4503.95	1	14	84246.9	88928	61038.4	23657.9	95564.7	58028.8	61396.1	117648	106442	88276.2	59894.2	123283	79731.8	63735.8	118704	108134	77439.5	40299.8	121647	85192.3	54475.8	72892.7	74313.8	85400.5	69911.4	80811.3
667.351	2	60.033	FLALDLGGTNFR[166.1094]	0	1	0	0	6.1514		0.84	7549765	ref|NP_036867.1 hexokinase-2 [Rattus norvegicus]	809.811	1	14	25560.8	75114.7	48399.7	100630	64042.1	92134	100142	72123.3	71297.8	80391.3	77278.4	61793.4	112633	97144.1	108734	82356.1	69113	85706.7	80451.1	104532	87618.3	70989.1	75483.6	78311.1	81145.4	80125
852.445	2	68.985	TVFDVAVDELSLNPGK	1	0	0	0	7.9026		1	7549765	ref|NP_036867.1 hexokinase-2 [Rattus norvegicus]	1823.91	1	14	39006.6	63134.2	43420.4	74350.6	45423.1	45809.3	38886.6	82513.1	81262.6	63131.4	54465.9	85006.5	49772.1	60226.7	105876	107526	63077	65727.3	131769	72084.6	46993.5	70770.2	69501.8	60895.4	68689.2	67572.8
406.76276, 406.7716	2	48.222	LALLQVR	0	1	0	0	6.554599761962891, 6.799600124359131		1	7549765	ref|NP_036867.1 hexokinase-2 [Rattus norvegicus]	2600.091064453125, 2815.18505859375	1	14	460995	38935.3	29393.1	18315.9	39498.5	23790.7	27885.2	29316.7	40286.1	38107.6	29105.2	52109.2	31559.2	32887.7	36591.5	49644	34855.5	32039.7	47405.4	30869.9	26179.2	62040.1	57069.3	68340.4	64539.3	56070.4
551.808	2	43.429	GAALITAVAC[160.0307]R	0	1	0	0	6.8595		1	7549765	ref|NP_036867.1 hexokinase-2 [Rattus norvegicus]	1823.91	1	14	48313	29594.4	37674	61926.7	28338.5	33344.3	27544.7	43501.7	43307.2	33257.4	33987.1	39883.8	40241.3	41102.7	60286	51851.1	46649.2	68811.1	49900.7	39621.4	28663.8	36757.9	46591.4	51878.7	45490.8	42740.8
574.956	3	45.537	LGLNPLQEDC[160.0307]VATHR	0	1	0	0	7.0616		1	7549765	ref|NP_036867.1 hexokinase-2 [Rattus norvegicus]	1823.91	1	14	47042.2	31268.5	24742.9	13784.3	25365.1	22549.6	28781.7	52416.2	38095.7	30616.9	35231.5	45277.9	28258.8	19587.6	80424.4	84424.7	56567.7	6503.11	86926.6	61530.1	49344.6	35104.9	37983.9	44448.5	44823.4	41244
761.899	2	54.48	LSPELLTTGSFETK	1	0	0	0	7.1317		1	7549765	ref|NP_036867.1 hexokinase-2 [Rattus norvegicus]	1823.91	1	14	139230	25088.4	12074.2	18654.2	18268.7	13398	14547.3	37645.7	30468	27457	20361.8	33334.9	17297.3	16080.1	49892	56632.1	25970.4	20341.5	60016.1	33613.4	25933.7	23785.6	25728.6	32019.7	29729.4	32302.7
778.704	3	61.672	STPDGTEHGEFLALDLGGTNFR	0	1	0	0	6.3569		0.97	7549765	ref|NP_036867.1 hexokinase-2 [Rattus norvegicus]	1823.91	1	14	19226.5	29264.4	15142.1	8422.18	20171.9	13455.1	15530.8	44820.5	41028.4	28981	17302.4	43084.1	20234.8	16279.1	61737.8	66017.2	31479.3	10165	74481.1	21200.9	10482.9	21285.9	23895.4	25356.5	24852.7	28155.9
638.345	2	52.501	LSDETLLEISR	0	1	0	0	6.8855		1	7549765	ref|NP_036867.1 hexokinase-2 [Rattus norvegicus]	1823.91	1	14	4551.44	17514.2	8716.05	23676	9511.18	5082.43	7735.01	19439.4	16977.3	14178.3	9640.48	25115.4	5795.5	6016.1	29365.1	31474.1	16110.3	43564.8	45755.6	19172.3	9367.36	17799.8	19504.4	25586.2	20945.6	18103.8
662.842	2	65.155	LDESFLVSWTK	1	0	0	0	7.5135		1	7549765	ref|NP_036867.1 hexokinase-2 [Rattus norvegicus]	1823.91	1	14	16390.4	14527.8	11830	10629	11787.3	8472.17	12027.3	28565.7	19041	12401.5	11040.8	19658.6	12744.4	6175.94	31826.9	29497.4	14644.9	15671.4	35024.5	13831.4	9051.2	11316.5	11339.9	10323.9	10158.7	15519.1
593.633	3	64.72	LPLGFTFSFPC[160.0307]HQTK	1	0	0	0	6.1246		0.91	7549765	ref|NP_036867.1 hexokinase-2 [Rattus norvegicus]	936.175	1	14	103209	9284.31	8976.6	14254.7	8251.98	11004	12366.3	10391.5	8395.91	9770.72	12371.2	11213.8	12389.5	15457.7	11129.4	11153.9	11737.4	10726.3	10026.4	12103.6	13949.2	10514.9	11542.4	8187.02	10439.2	14753.9
608.815	2	33.509	NVELVDGEEGR	0	1	0	0	7.2249		1	7549765	ref|NP_036867.1 hexokinase-2 [Rattus norvegicus]	1823.91	1	14	2827.95	7586.24	5029.59	2486.17	11063.5	6994.07	7061.13	12138.6	9165.24	9844.31	7206.39	12509	6954.83	7512.88	14293.8	17945.6	9980.52	3737.65	16518.8	13435.6	11911.2	8702.34	8743.46	11076.6	8626.79	9334.1
966.17	3	84.896	GVSLPLGFTFSFPC[160.0307]QQNSLDQSILLK	1	0	0	0	6.6742		0.99	7549765	ref|NP_036867.1 hexokinase-2 [Rattus norvegicus]	1823.91	1	14	2434.91	11097.3	2920.01	3114.38	3098.04	5211.9	5024.22	10004.3	8714.29	7503.82	7816.32	9995.04	6635.85	4108.36	9212.73	11791.9	5095.44	6346.28	15658.3	4337.28	2729.48	205.502	169.354	452.93	415.447	5763.74
855.912	2	59.172	SGEYSC[160.0307]IFLPEPVGR	0	1	0	0	8.5532		1	7709992	ref|NP_036915.1 basigin isoform 2 precursor [Rattus norvegicus]	4776.82	1	9	164444	218904	133125	70298.9	188502	126294	131406	251535	212561	182298	168314	213501	177506	180104	228790	220659	159974	118161	261078	249191	233538	172801	189955	175366	204863	185327
605.298	3	61.521	SEASHPPVDEWVWFK	1	0	0	0	7.4022		1	7709992	ref|NP_036915.1 basigin isoform 2 precursor [Rattus norvegicus]	4776.82	1	9	196783	178638	116663	94817.4	156636	123077	122600	243654	191042	141607	173631	160724	173355	178941	177839	162919	129814	168193	183654	171590	178386	147422	142442	137981	136488	159556
526.78	2	29.711	GNINVEGPPR	0	1	0	0	7.5912		0.83	7709992	ref|NP_036915.1 basigin isoform 2 precursor [Rattus norvegicus]	4776.82	1	9	185020	93381.2	106694	185569	130940	93929.3	74630.7	156813	165344	180030	144735	166812	159664	166978	107512	165952	119033	158759	156661	165703	114204	140793	139841	162113	132567	142947
655.63544, 655.9984	3	31.574	RKPDQTLDEDDPGAAPLK	2	1	1	0	6.203800201416016, 7.196300029754639		0.9, 0.91	7709992	ref|NP_036915.1 basigin isoform 2 precursor [Rattus norvegicus]	1675.5689697265625, 4776.81884765625	1	9	27228.6	28087.1	34099.1	75455.2	56159.1	30701.3	16848	76358.5	66739	59658.9	53660	64135.7	59199.2	49971.1	31899.2	73290.1	45189.5	63612.8	67065	51152.9	22926.3	49794.5	47981.9	49422.4	48106.6	49949.7
610.285	2	24.68	SEHASEGEFVK	1	0	0	0	6.8073		1	7709992	ref|NP_036915.1 basigin isoform 2 precursor [Rattus norvegicus]	4776.82	1	9	32135.7	54038.6	35145.7	43744.3	42900.4	31529.4	31888.3	57745.5	41493.3	48849.8	33531.1	52656.5	48506.4	35471.1	43699.4	28358.4	19514.1	23407.5	32285.8	28465.6	44125.3	36752.9	41271.1	19450.1	28106	37402.9
477.714	2	23.606	YTVDADDR	0	1	0	0	7.6481	36.36	1	7709992	ref|NP_036915.1 basigin isoform 2 precursor [Rattus norvegicus]	4776.82	1	9	8666.14	37663.1	19048.7	13424.4	34373.7	25858.4	29371.4	48091.5	42237	33574.7	35883.2	38409.9	38773.7	34415.4	37745	38433.7	19732.6	19552.6	36310.6	33772	34533.9	34831.2	33812.7	30300.9	24520.6	31333.5
860.917	2	59.145	SGEYSC[160.0307]IFLPEPVGR[166.1094]	0	1	0	0	8.0698		0.92	7709992	ref|NP_036915.1 basigin isoform 2 precursor [Rattus norvegicus]	2719.84	1	9	237093	23161.8	23720.9	53038.6	18239.6	9176.81	16353.1	1209.31	19012.2	14480.2	25187.1	14485.2	8620	12472.9	1672.45	22792.7	16602.5	74129.5	25647.9	15113.1	20090.7	29978.2	29720.3	30192.9	34729.9	31076.8
863.454	4	59.65	AAALLLALAFTFLSGQGAC[160.0307]AAAGTIVTSVQ[129.0426]EVDSK	1	0	0	0	6.2258		0.9	7709992	ref|NP_036915.1 basigin isoform 2 precursor [Rattus norvegicus]	1480.33	1	9	27950.9	13622.9	13198.5	17012.3	13070.3	14470.8	18135.7	18149.1	15048.6	15963.9	16301.4	14025.6	16068.6	14173.3	15103.6	13405.1	17110.8	13962.2	14180.2	17485.4	14759.9	11145.7	11691.2	11002.1	10664.8	15108.1
482.729	2	23.583	YTVDADDR[166.1094]	0	1	0	0	7.4957		1	7709992	ref|NP_036915.1 basigin isoform 2 precursor [Rattus norvegicus]	2719.84	1	9	11261.4	1288.05	1052.85	2207.89	1319.58	293.698	842.759	901.04	1575.62	878.073	588.541	1958.55	952.36	758.471	113.233	1123.4	368.119	2622.56	739.386	598.298	5.309	2113.98	1856.31	649.508	1062.39	1485.25
661.0984, 661.8838	2	68.873	IQAIELEDLLR[166.1094]	0	1	0	0	6.570400238037109, 6.807499885559082		0.84, 1.0	8392983	ref|NP_058783.1 biglycan precursor [Rattus norvegicus]	332.9476013183594, 577.7155151367188	0.54	1	53129.6	33357.4	31131.2	51875.9	32672.4	42215.9	45868.9	34128.8	25701.5	41826.1	46694.9	32804.9	46035.2	33536.8	42810.3	30746.4	39142.9	44782.7	33470.6	27800.3	32967.3	20711.5	19776.5	16747	23235.4	35326.8
664.661	3	46.281	RSALQSINEWASQTTDGK	1	1	0	0	7.3889		0.91	8393057	ref|NP_058869.1 serpin H1 precursor [Rattus norvegicus]	16935.4	1	35	5.51954e+06	88129.4	260468	1.04317e+06	97902.4	26800.2	32902.5	14598.7	68967.5	213753	240691	93280.3	31674	39225.3	8389.84	68958.9	281349	1.35906e+06	58144.7	30533.7	40329.9	575241	523616	634261	611448	478497
830.406	2	60.836	LYGPSSVSFADDFVR	0	1	0	0	9.1584	74.51	0.73	8393057	ref|NP_058869.1 serpin H1 precursor [Rattus norvegicus]	18005.2	1	35	36193.2	424812	717317	461070	430423	548434	387839	472420	408073	512508	281607	373301	279507	258223	230793	305727	315546	182170	305694	211625	231215	343648	361867	369999	415891	354636
860.494	3	100.668	DQAVENILLSPLVVASSLGLVSLGGK	1	0	0	0	9.7378		1	8393057	ref|NP_058869.1 serpin H1 precursor [Rattus norvegicus]	25684.3	1	35	91032.4	458549	571612	404251	339035	556230	370422	694514	324312	396865	273465	292582	283009	71191.5	423411	291695	250879	192079	240980	242552	313332	4467.03	8118.94	4137.92	5708.51	284177
997.591	2	71.947	LSSLIILMPHHVEPLER[166.1094]	0	1	0	0	6.826		0.97	8393057	ref|NP_058869.1 serpin H1 precursor [Rattus norvegicus]	5601.67	1	35	71843.9	43894.2	50794.3	55059.6	75158.5	459917	237210	11346.2	163499	186204	201767	43329.9	431405	1.56955e+06	12072.6	26482.8	47831.5	1.4094e+06	59341.2	110160	342369	277816	241700	282546	281564	267690
668.40924, 669.37744	2	46.608	HLAGLGLTEAIDK	1	0	0	0	6.793600082397461, 9.156200408935547	53	0.97, 1.0	8393057	ref|NP_058869.1 serpin H1 precursor [Rattus norvegicus]	25684.259765625, 4399.509765625	1	35	39228.3	262672	345899	227474	236937	293219	259773	321617	211849	251422	160577	201849	163377	168496	316734	185403	207692	128572	209802	186424	201376	217044	228442	258083	241683	221026
546.2655, 819.3755	2, 3	35.623	TGLYNYYDDEKEK	2	0	0	0	7.5868000984191895, 8.101300239562988		1	8393057	ref|NP_058869.1 serpin H1 precursor [Rattus norvegicus]	11434.1796875, 25684.259765625	1	35	97740.1	187307	244198	119422	228433	252598	151172	336816	237396	218412	167246	225510	193790	198167	237684	251538	174577	165559	230914	230548	160748	232345	212724	215370	204372	206983
653.843	2	56.712	DNQSGSLLFIGR	0	1	0	0	8.4957	66.64	1	8393057	ref|NP_058869.1 serpin H1 precursor [Rattus norvegicus]	5467.94	1	35	28763.9	243280	399705	269142	235302	247883	211629	289560	198875	286232	141858	194551	133159	142679	233650	176794	181624	95778.2	146231	171012	168638	198735	210952	218225	235885	202406
612.836	2	33.672	GVVEVTHDLQK	1	0	0	0	9.3381	8.9	0.79	8393057	ref|NP_058869.1 serpin H1 precursor [Rattus norvegicus]	25684.3	1	35	24856.3	130537	237940	200939	140490	183624	174306	218936	122365	153715	107713	115021	96580	112352	165890	110099	100106	111598	107575	102385	119785	141767	121106	148976	131943	135224
525.608	3	41.893	LLTKEQLKTWMGK	3	0	0	0	7.2927		0.73	8393057	ref|NP_058869.1 serpin H1 precursor [Rattus norvegicus]	13167.3	1	35	238783	46534	115308	73891.9	19813.8	95539.9	124369	80654	33277.7	64249.4	125773	21685	103880	168323	264087	161264	282768	120880	107856	250342	204346	105428	104057	128747	143391	127410
546.634	3	71.251	LFYADHPFIFLVR	0	1	0	0	8.3785		1	8393057	ref|NP_058869.1 serpin H1 precursor [Rattus norvegicus]	15633	1	35	11258.6	148991	236907	203605	125577	128983	142863	201927	99950.5	154812	85927.4	108709	96381.4	58135.5	137882	81404.5	70672.6	90995.6	94333	73322.3	81868.8	93842.1	79978.9	86209.9	78476.9	110921
835.413	2	60.769	LYGPSSVSFADDFVR[166.1094]	0	1	0	0	9.3283	41.02	1	8393057	ref|NP_058869.1 serpin H1 precursor [Rattus norvegicus]	25684.3	1	35	8968.44	29523.2	78507.4	377956	31568	39169	40142.8	20466.1	27882.2	64062.3	68545.6	24567.7	26263.8	18845.4	16573.4	21974.2	43825.9	203076	19672.2	26572.1	25177.2	62413.9	58256.3	59791.2	68530.5	58493.3
657.83105, 658.35864, 986.98486	2, 3	58.34	GFMVTRSYTVGVTMMHR	0	2	0	0	6.684299945831299, 7.332099914550781, 7.497399806976318		0.75, 0.77, 1.0	8393057	ref|NP_058869.1 serpin H1 precursor [Rattus norvegicus]	11434.1796875, 15381.3603515625, 6890.7548828125	1	35	48796.1	46863.4	63061.8	66236.4	48946.8	57552.5	51478.6	43919.4	40362.9	57974.9	55279.2	52944	50360.5	61849.3	47759.6	46769.7	62350	44322.5	59945.9	77616.9	71719.8	57295	54621.7	57469.9	57665.1	55326.5
691.022	3	65.116	LGSRLYGPSSVSFADDFVR	0	2	0	0	7.2731		1	8393057	ref|NP_058869.1 serpin H1 precursor [Rattus norvegicus]	13167.3	1	35	588303	19567.8	34375.8	137357	16558.3	12459.8	18918.8	9316.5	14340.9	20583	39110.4	13549.1	18375.9	21469.5	8557.79	15780.2	24181.3	121938	16658.4	10483.9	12511.6	47107.1	43476.2	45289.4	43743.3	54160.6
593.311, 593.332	2	37.194	LPEVTKDVER	1	1	0	0	6.4868998527526855, 7.358099937438965		0.88, 0.99	8393057	ref|NP_058869.1 serpin H1 precursor [Rattus norvegicus]	13787.8603515625, 5044.373046875	1	35	189207	37339.1	33244.9	20523.4	50935.1	49864.4	59401.9	59419.8	60482.2	44322.8	77561.1	60546.4	47197.9	71062.4	42608.6	36521.1	25925.5	34658.7	41081.2	28884.8	54665.8	46421.6	43135.4	47526.2	34248.8	51871.5
922.444	2	54.034	SALQSINEWASQTTDGK[136.1092]	1	0	0	0	6.9374		1	8393057	ref|NP_058869.1 serpin H1 precursor [Rattus norvegicus]	5864.63	1	35	39125.3	21010.7	59866.6	300704	28049.7	35072.4	37754.8	7295.03	27841.7	42389.2	45355.5	24624.2	36125.9	42665.3	7797.54	12844.2	25485.2	164779	11659.4	20422.3	14738.4	46481.9	41650.1	39432.2	40047.3	46928.7
732.401	2	46.975	DEEVHTGLGELVR[166.1094]	0	1	0	0	6.9131		1	8393057	ref|NP_058869.1 serpin H1 precursor [Rattus norvegicus]	5446.69	1	35	867757	13171.5	5309.39	6474.28	14001.5	4192.08	1944.9	13349.7	7896.44	5968.61	2373.26	15243.2	3147.89	3025.11	16003.8	19108.4	7566.25	5758.91	20579.8	6199.9	2800.39	11141.1	9006.62	12778.3	10759.6	43422.3
918.444	2	54.094	SALQSINEWASQTTDGK	1	0	0	0	8.4364		0.9	8393057	ref|NP_058869.1 serpin H1 precursor [Rattus norvegicus]	25684.3	1	35	11374.5	51417.1	80487.9	67044.2	47205.9	56125.2	45647	61226.6	40779.4	46341.1	29070.5	39112.4	30630	24213.7	50472	40649.1	32931.2	23268.6	36201	36056	31870	43513.9	39208.7	41807.1	39372.7	41841
798.508	1	42.889	AVAISLPK	1	0	0	0	7.1635		0.89	8393057	ref|NP_058869.1 serpin H1 precursor [Rattus norvegicus]	25684.3	1	35	18748	44216.1	74484	72143.8	38341.2	55076.2	43893.9	51841.7	30720.2	44890.3	32987.4	30537	26502.8	23671.7	51604.4	38126.6	40868.7	45046.3	31590.7	33569	36265.8	41463.5	44511.5	35542.3	44073.7	41228.7
837.763	3	60.776	SALQSINEWASQTTDGKLPEVTK[136.1092]	2	0	0	0	7.3137		1	8393057	ref|NP_058869.1 serpin H1 precursor [Rattus norvegicus]	4399.51	1	35	13700	14095.9	104228	207233	18865.7	36462.2	33735.9	6080.08	9078.87	53203.3	28233.4	11393.3	9925.29	8476.49	2972.41	4031.19	36902.2	65740.1	4675.24	7344.34	13160.1	29299.8	31534	26194.8	27620.1	32167.4
661.678	3	59.44	LSSLIILMPHHVEPLER	0	1	0	0	6.8553		0.99	8393057	ref|NP_058869.1 serpin H1 precursor [Rattus norvegicus]	6890.75	1	35	438338	11315.7	13313.5	17082.8	7490.12	8932.33	4600.29	9188.54	6993.03	8501.41	6910.67	11856.1	12070.1	8902.68	15928.8	17812.6	16478.8	8834.88	15726.4	10496.1	12939.5	12238.1	11787.6	8204.7	14334.4	28411.1
835.096	3	60.777	SALQSINEWASQTTDGKLPEVTK	2	0	0	0	8.3279		1	8393057	ref|NP_058869.1 serpin H1 precursor [Rattus norvegicus]	25684.3	1	35	2709.26	43021.6	42607.2	26045.1	31750.9	31953.6	25265.2	50435.1	26640.7	28705.2	18819.5	23602.2	17040.7	13404.4	38360.5	30440.1	21086.9	11934.9	26691.3	22129.6	23044.8	27943.3	28469.2	28258.1	30259.7	26824.8
527.299	3	56.206	HLAGLGLTEAIDKNK	2	0	0	0	6.2498		0.72	8393057	ref|NP_058869.1 serpin H1 precursor [Rattus norvegicus]	4229.86	1	35	311975	9180.93	10059.2	16133.9	11942.1	4285.56	3780.85	10497.5	8418.25	4607.45	5969.16	10723.1	3935.32	9057.09	7000.37	11460.7	7794.5	38007.1	10014.3	8346.01	6918.09	15542.3	15570.8	20304.8	22703.7	23369.1
690.796	2	39.809	TGLYNYYDDEK	1	0	0	0	7.4585		1	8393057	ref|NP_058869.1 serpin H1 precursor [Rattus norvegicus]	25684.3	1	35	2448.22	10625.5	23217.7	20606.6	24210.8	27503.8	9207.86	31026.8	26157.7	18710.2	14156.5	14878.6	16902.2	7762.79	11265.2	13548	13281.7	7075.88	10969.4	10771.1	10134.8	14987.8	19236.4	24498.9	16768.1	15998.1
746.037	3	43.785	DKRSALQSIN[115.0269]EWASQTTDGK	2	1	0	0	6.838		1	8393057	ref|NP_058869.1 serpin H1 precursor [Rattus norvegicus]	13712.6	1	35	17913.2	16987.5	4094.77	2257.67	18607.1	6505.98	6819.99	19375.5	17794.1	10855.2	7210.3	21043.4	14014.2	14278.4	13592.9	26841.8	18647.5	7034.68	27347.8	28889.8	21700.4	9089.98	12367.1	14655.1	12472	14815.9
641.302	2	31.659	SYTVGVTMMHR	0	1	0	0	7.1752		0.96	8393057	ref|NP_058869.1 serpin H1 precursor [Rattus norvegicus]	15585.6	1	35	2529.02	28967.2	25444.9	52318.5	5121.26	5442.51	3857.94	27557.3	18134.2	6043.11	11504.4	2048.24	4872.65	6006.45	30962.7	12082.3	24506.5	20789.3	4973.78	2273.03	1032.39	13695	11364.2	12071.7	12590.7	13847.6
744.062	3	70.591	ATTLAERSTGLAFSLYQAMAK	1	1	0	0	6.8606		1	8393057	ref|NP_058869.1 serpin H1 precursor [Rattus norvegicus]	8010.5	1	35	9083.08	14589.1	7662.81	1923.73	17722.4	9278.75	8707.22	18988.6	13826.1	11612.6	4941.75	20309.2	11991.2	8912.49	13015	14240.1	12069.4	5091.83	25936.8	8967.95	9878.44	7327.45	8289.05	12693.5	14492.1	11662
549.97	3	71.259	LFYADHPFIFLVR[166.1094]	0	1	0	0	8.7386		1	8393057	ref|NP_058869.1 serpin H1 precursor [Rattus norvegicus]	25684.3	1	35	5682.77	2096.66	14831.8	112793	2461.14	3252.19	6928.46	423.969	1774.11	6866.57	8892.17	971.506	2049.53	2974.74	279.078	924.769	3886.76	67701.4	1102.6	967.211	1886.24	8090.18	8207.6	10209.8	6756.85	11280.5
1302.61	3	56.597	DLYLASVFHATAFEWDTEGN[115.0269]PFDQDIYGREELR	0	2	0	0	7.1926		1	8393057	ref|NP_058869.1 serpin H1 precursor [Rattus norvegicus]	5467.94	1	35	657.602	16868.6	7080.82	1420.11	15143.8	3975.05	1467.86	26757.2	13938.1	7563.21	2976.39	20757.3	3591.13	2332.51	25208.1	20354.6	7366.61	1154.31	23340	7739.85	4519.06	10396.8	11086.4	6051.2	13630.2	10215.1
569.787	2	63.575	TWMGKMQ[129.0426]KK	3	0	0	0	6.8656		0.76	8393057	ref|NP_058869.1 serpin H1 precursor [Rattus norvegicus]	5446.69	1	35	848.99	8207.44	7288.81	15089.7	11161.7	11730.7	15741.9	10540.8	15202	10351.4	12073.4	12880.9	9630.12	11074	3866.08	5979.49	6030.11	8437.12	6047.09	8139.15	7404.24	8225.39	8185.71	9472.56	6473.21	9203.28
907.106	3	52.568	DVERTDGALLVN[115.0269]AMFFKPHWDEK	2	1	1	0	6.7123		0.78	8393057	ref|NP_058869.1 serpin H1 precursor [Rattus norvegicus]	15633	1	35	0.973	16533.4	6971.51	9732.91	11652.3	3975.52	4556.93	10862.4	17487.6	6591.47	6417.94	18199.4	9656.72	3841.3	9306.48	9009	8391.92	6155.81	14562.8	8003.56	7786.74	6725.9	8708.7	6624.6	9968.05	8868.96
966.827	3	63.546	DEEVHTGLGELVRSLSNSTARNVTWK	1	2	0	0	6.5413		0.98	8393057	ref|NP_058869.1 serpin H1 precursor [Rattus norvegicus]	4521.97	1	35	4419.18	6514.28	5184.38	12110.4	7031.35	7718.67	7236.31	10822.5	7925.52	6381.48	8888.17	9284.25	6527.56	7737.86	8227.93	8249.37	6323.31	9823.15	8273.7	8126.89	8815.03	7997.28	9815.64	7062.92	8402.05	7955.97
668.704	3	56.164	AVAISLPKGVVEVTHDLQK	2	0	0	0	6.8038		0.97	8393057	ref|NP_058869.1 serpin H1 precursor [Rattus norvegicus]	8010.5	1	35	6285.19	2717.56	1297.69	4765.81	3016.15	11297.8	6718.27	675.154	7744.74	2706.23	10973.2	3293.1	11953.9	38817.6	23.553	639.476	2431.76	31856.8	1432.54	3560.25	9461.87	3382.13	5040.97	5668.15	5096.85	7234.27
806.522	1	42.877	AVAISLPK[136.1092]	1	0	0	0	7.1744		1	8393057	ref|NP_058869.1 serpin H1 precursor [Rattus norvegicus]	15585.6	1	35	0	1088.8	11819.7	54572.9	1895.68	4924.64	3557.77	104.505	586.776	6188.77	8473.73	873.829	1880.89	1756.86	352.672	57.116	4980.92	39351.6	578.956	1064.64	1986.83	6876.16	6801.7	6377.07	6630.66	6911.33
748.384	2	65.033	STGLAFSLYQAMAK[136.1092]	1	0	0	0	7.3567		1	8393057	ref|NP_058869.1 serpin H1 precursor [Rattus norvegicus]	16935.4	1	35	5256.75	1179.25	5116.87	38973	512.402	1238.88	1236.57	1688.65	616.515	1365.64	1337.63	345.437	1228.99	1213.37	3295.41	3828.32	2437.48	20168.8	1827.32	1288.14	2008.94	1520.69	1872.83	2399.62	2768.4	4189.04
694.81	2	39.719	TGLYNYYDDEK[136.1092]	1	0	0	0	7.2172		1	8393057	ref|NP_058869.1 serpin H1 precursor [Rattus norvegicus]	15585.6	1	35	0	325.445	1953.6	20683.2	791.371	2692.65	1363.58	54.689	119.805	1614.27	3363.22	2.178	1337.12	6316.72	78.088	93.316	1016.38	19006.5	147.514	186.826	2116.02	2061.59	2556.53	4388.56	2778.37	3001.9
707.829	2	45.51	SEDYALPSYVDR	0	1	0	0	9.0971		1	8393180	ref|NP_058898.1 cytochrome c oxidase subunit 4 isoform 1, mitochondrial precursor [Rattus norvegicus]	10383.2	1	14	482970	991023	805646	435844	1063355	853363	652753	785419	977448	1.22684e+06	1136610	1.14231e+06	1.24185e+06	1.31446e+06	960295	1.07012e+06	1.10451e+06	22923	1.22679e+06	1199014	1161087	1005388	996867	1.05612e+06	1.15277e+06	962632
627.329	2	45.083	DYPLPDVAHVK	1	0	0	0	8.2501		0.83	8393180	ref|NP_058898.1 cytochrome c oxidase subunit 4 isoform 1, mitochondrial precursor [Rattus norvegicus]	10383.2	1	14	264373	990908	609961	296580	764518	652446	541278	656922	728174	844787	806035	846650	883599	1.16508e+06	811145	835564	869257	0	970425	1.0237e+06	986057	769735	731306	839572	909139	751888
461.2263, 921.44214	1, 2	37.016	ADWSSLSR	0	1	0	0	7.394999980926514, 8.277799606323242		1	8393180	ref|NP_058898.1 cytochrome c oxidase subunit 4 isoform 1, mitochondrial precursor [Rattus norvegicus]	10383.2197265625, 3853.262939453125	1	14	118241	235112	207788	109638	275545	216734	151592	202789	266312	294223	292141	275638	320075	302802	189732	238227	215226	124904	282135	97305.3	98839.8	237917	225361	216546	214304	216365
883.949	2	48.322	VNPIQGFSAKWDYNK	2	0	0	0	7.3787		1	8393180	ref|NP_058898.1 cytochrome c oxidase subunit 4 isoform 1, mitochondrial precursor [Rattus norvegicus]	3332.32	1	14	394666	152665	65582.9	74523.5	83657.1	54953.9	69636	126659	65136	58867.2	61923.2	82530.5	63774.5	55397.4	157977	97649.1	80888.4	106538	90787.8	52977.4	47635.8	92618.5	87901.8	94793.9	107228	97078.7
465.248	2	37.088	ADWSSLSR[166.1094]	0	1	0	0	7.377		1	8393180	ref|NP_058898.1 cytochrome c oxidase subunit 4 isoform 1, mitochondrial precursor [Rattus norvegicus]	3668	1	14	69517.5	57609.9	59650.5	140995	55801.1	59729.6	204510	37307.1	68965.4	102786	192516	63923.1	88283.6	159078	33352.3	44387.8	47869.6	138361	49961.1	44900.9	145190	86637.2	89406.1	93826.6	86378.1	88837.7
631.339	2	45.178	DYPLPDVAHVK[136.1092]	1	0	0	0	7.0611		1	8393180	ref|NP_058898.1 cytochrome c oxidase subunit 4 isoform 1, mitochondrial precursor [Rattus norvegicus]	2905.46	1	14	470655	37335	46534.2	97704.6	26872.6	18880.5	31244.4	11142.8	27450.3	40662.4	52775.7	32533.8	31488.5	44365.8	8897.02	27613	44967.8	0	26222.8	25215.2	32801.4	67612.3	58674.8	69939.3	71113.6	56108.1
470.5777, 470.5907	3	34.804	RDYPLPDVAHVK	1	1	0	0	6.439700126647949, 6.697700023651123		0.95, 1.0	8393180	ref|NP_058898.1 cytochrome c oxidase subunit 4 isoform 1, mitochondrial precursor [Rattus norvegicus]	1701.81396484375, 3853.262939453125	1	14	314416	27975.1	23269	31979.2	27806.5	25574.4	34257.1	22350.6	30265.6	34543.5	38296.3	30728.1	40580.4	28323.9	16067.1	18040.1	21810.7	9134.69	20198.7	22254.1	23427.2	45299	39239.7	43107.9	34199.7	40125.8
434.273	2	36.306	ALSLIGKR[166.1094]	1	1	0	0	6.1165		0.7	8393180	ref|NP_058898.1 cytochrome c oxidase subunit 4 isoform 1, mitochondrial precursor [Rattus norvegicus]	4166.05	1	14	118065	11746.3	58266.6	107905	9800.96	20058.4	26308.4	94.832	8644.8	37706.1	38800.8	10110.5	9050.15	18273.8	275.524	7213.25	38774	67109.3	7316.68	7550.32	14434.6	33715.1	27551.5	36533.1	28230	29741.4
517.92554, 517.93176, 776.377	2, 3	46.933	SYVYGPIPHTFDR	0	1	0	0	6.2546000480651855, 7.142499923706055, 7.17519998550415		0.71, 1.0	8393180	ref|NP_058898.1 cytochrome c oxidase subunit 4 isoform 1, mitochondrial precursor [Rattus norvegicus]	3166.85400390625, 3724.761962890625, 3853.262939453125	1	14	150946	17290.8	18553.3	13890	22258.2	19641.2	14358.8	15397.5	17543.4	31370.5	27550.1	24578.3	25815.8	42650.7	11764.1	22682.4	22651.4	19877.7	34740.4	4326.77	6369.26	23572.1	18535.2	23834.5	21453.2	26066.1
524.2583, 785.8734	2, 3	41.956	SEDYALPSYVDRR	0	2	0	0	6.310299873352051, 6.597899913787842		0.85, 0.89	8393180	ref|NP_058898.1 cytochrome c oxidase subunit 4 isoform 1, mitochondrial precursor [Rattus norvegicus]	3652.404052734375, 5252.162109375	1	14	37895	33126.1	22247.1	9965.3	27444.9	18795.3	16694.5	22585.9	28413.1	35454.2	25164.4	34717.5	34473.7	37091.4	15796.5	20696.3	14749.7	16496.4	31619.2	24312.6	17786.1	23755.2	22238.4	29023	22261.8	24912.1
729.344	2	49.917	IQFNESFAEMNK	1	0	0	0	7.4223		1	8393180	ref|NP_058898.1 cytochrome c oxidase subunit 4 isoform 1, mitochondrial precursor [Rattus norvegicus]	10383.2	1	14	15689.1	20265.6	12266.6	12448.9	23558.2	13952.8	10795.8	27200.4	15842.8	23788	22799.2	19669.7	24079.5	28756.4	16326.7	24060.7	18186.8	39567	26403.6	17772.4	16133.1	16949	21444.3	24232.8	15624.4	20312.6
641.796	2	36.2	WDYNKNEWK	2	0	0	0	7.5251		1	8393180	ref|NP_058898.1 cytochrome c oxidase subunit 4 isoform 1, mitochondrial precursor [Rattus norvegicus]	10383.2	1	14	12149.6	13607	17608.5	7950.82	16445	11731.4	6716.94	9136.38	15043.4	23659.4	24720.7	17978.7	25765.8	21566.3	4498.82	13245.3	12216.7	8534.24	18581.4	3910.63	1746.99	15264.2	12699.3	15025.5	13445.6	13730
589.797	2	33.065	EKADWSSLSR	1	1	0	0	6.5676		0.87	8393180	ref|NP_058898.1 cytochrome c oxidase subunit 4 isoform 1, mitochondrial precursor [Rattus norvegicus]	3004.68	1	14	7235.06	2785.04	4174.26	7758.2	3414.74	2409.56	1115.1	4435.56	3488.89	3735.96	4270.72	3920.5	4645.41	1941.71	2094.45	2920.2	3724.67	7460.44	5074.03	1025.42	747.929	3572.17	2050.8	2523.69	3178.66	3588.13
580.837	2	40.989	RAISTSVC[160.0307]LR	0	2	0	0	6.3383		0.86	8393180	ref|NP_058898.1 cytochrome c oxidase subunit 4 isoform 1, mitochondrial precursor [Rattus norvegicus]	1701.81	1	14	1856.05	1025.66	115.725	0	1079.82	1443.28	59.837	1996.34	1059.79	341.451	215.355	1571.76	1333.68	403.094	3979.76	2558.5	1389.88	0	2126.82	1531.98	1494.81	849.005	417.911	669.678	105.738	1105.04
568.28503, 569.7632	2	42.769	YEWDVAEAR	0	1	0	0	7.231900215148926, 7.628399848937988		0.74, 0.81	8393296	ref|NP_058941.1 elongation factor 2 [Rattus norvegicus]	2560.154052734375, 3159.64111328125	1	24	107330	200989	149079	85210.1	155007	167256	193614	183472	143936	177542	132710	152794	185919	203854	284700	160412	197379	123994	217465	377663	315068	154460	154850	220454	219754	186596
722.889	2	81.847	EGIPALDNFLDKL	1	0	0	0	7.6782	3.67	1	8393296	ref|NP_058941.1 elongation factor 2 [Rattus norvegicus]	3159.64	1	24	58629.5	152354	165435	127106	39553	134344	129209	165916	45160.5	56381.5	103054	17521.3	89974.2	43813.6	260419	135713	204954	69403.6	87387.8	122116	71213.5	68345.4	52644.1	34344.6	49140.6	99365.2
546.289	2	44.459	VNFTVDQIR	0	1	0	0	7.5734		1	8393296	ref|NP_058941.1 elongation factor 2 [Rattus norvegicus]	3159.64	1	24	14619.7	100840	65853.9	44954.7	97977.2	43682.9	58540.3	164856	94406.8	46072.4	56847.4	124579	52730.4	37000.9	165571	158149	112757	51558.4	151618	69540.4	36823.2	93582.1	94421.4	98863.4	113442	85971.5
920.48	3	80.054	YVEPIEDVPC[160.0307]GNIVGLVGVDQFLVK	1	0	0	0	7.7086		0.9	8393296	ref|NP_058941.1 elongation factor 2 [Rattus norvegicus]	3159.64	1	24	25270.3	129850	102664	93266.3	74379.6	87027.6	125427	168061	76604.1	60664.8	76978.1	72267.3	69219.9	40791.3	150136	106361	104606	54470	87629.4	67636.5	81682.4	59194.7	51757.9	28994.3	32495.8	81097.4
797.884	2	44.833	ETVSEESNVLC[160.0307]LSK	1	0	0	0	8.2018		1	8393296	ref|NP_058941.1 elongation factor 2 [Rattus norvegicus]	2560.15	1	24	10075.6	29349.1	75757.4	77906.3	14959.5	58071.4	57558	65261	20805.7	39004.1	76646	15339.8	46679.6	72168.7	62588.4	67754.8	118164	14475.8	53344.1	87485.6	72269.1	60485.6	62045.7	74410.4	73982.3	56263.5
562.287	2	40.332	STLTDSLVC[160.0307]K	1	0	0	0	7.9237		1	8393296	ref|NP_058941.1 elongation factor 2 [Rattus norvegicus]	3159.64	1	24	57142.7	34147.1	60985	64235.1	24140.1	60503.9	71194.4	46279.9	25754.3	41252.7	52812	38719.6	50495.3	49585.8	83766.9	67420.6	72232.4	50938.9	61939.3	74400.9	85705.1	51692.1	60858.3	54847.7	49759.6	55632.4
900.452	2	65.977	AYLPVNESFGFTADLR	0	1	0	0	7.9411	5.79	0.84	8393296	ref|NP_058941.1 elongation factor 2 [Rattus norvegicus]	3159.64	1	24	44307.5	61237.8	79642	75367.5	20048.3	45783.9	74568.6	70008.2	33130.1	37122.5	71111.3	24349.2	50002	47678.7	116738	63751.6	93128.4	53503.7	51864.2	73623.1	56357.3	31131.4	29480	26261.6	27545.6	54309.7
747.904	2	74.853	TFC[160.0307]QLILDPIFK	1	0	0	0	8.3483	26.7	1	8393296	ref|NP_058941.1 elongation factor 2 [Rattus norvegicus]	3159.64	1	24	14733.8	55771.7	70957.4	62957.9	12672.4	52355.9	98327.2	58964	15603.5	32562.8	47957.1	12214.5	41887.6	68295.1	102707	59453.7	73680.3	42391.9	41305.2	60679	69166.1	62085.7	57037.9	56594.6	56017.4	53055.2
772.393	2	44.389	ARPFPDGLAEDIDK	1	1	0	1	6.091		0.78	8393296	ref|NP_058941.1 elongation factor 2 [Rattus norvegicus]	2170.31	1	24	258425	45599.6	24242.4	37728.9	67033.4	20986.5	24988.7	53455.8	53646.7	35017.4	25182.1	90553.4	31064.2	16022	54343.7	64067.9	29875.5	30097.4	59901.2	33290.5	21278.8	50548	59445.6	58248.4	58949.7	52159.7
735.379	3	86.045	STAISLFYELSENDLNFIK	1	0	0	0	7.5608		1	8393296	ref|NP_058941.1 elongation factor 2 [Rattus norvegicus]	3159.64	1	24	21322.4	61199.2	83643.9	69774.4	26844.8	72429.9	120334	61799.7	23306.1	33247.9	67612.9	13776.7	53640.1	31823.9	113540	52390.3	73542.4	40858.5	33801.3	51332.5	63724.8	321.889	1835.48	2280.38	3789.33	47126.9
1067.54	2	74.862	RGHVFEESQVAGTPM[147.0354]FVVK	1	1	0	0	6.2343		0.82	8393296	ref|NP_058941.1 elongation factor 2 [Rattus norvegicus]	1198.11	1	24	64054.1	12791.8	56327.8	453757	5638.96	5869	8543.9	520.665	5746.11	24353	70036.7	4670.42	3300.6	1736.81	1666.43	30233.6	29090.1	311019	4825.97	2313.29	2442.88	4201.43	41798.9	607.41	4005.66	45982
740.734	3	76.994	ALLELQLEPEELYQTFQR	0	1	0	0	7.6338		1	8393296	ref|NP_058941.1 elongation factor 2 [Rattus norvegicus]	3159.64	1	24	22427.4	45808	59419.1	55445	20825.3	53866.5	91131.2	67851.9	27197.7	37111.4	56347.9	25639.7	47463.7	20082.9	94718.7	50661.4	56158.2	27419.6	36362.2	46818.1	60292.3	415.437	86.899	1433.94	227.955	40208.5
637.854	2	40.551	EDLYLKPIQR	1	1	1	0	7.428		0.74	8393296	ref|NP_058941.1 elongation factor 2 [Rattus norvegicus]	3159.64	1	24	200780	53488.8	19278.1	23160.2	1211.51	18758.9	113621	14157.5	4326.91	8496.3	17227.4	1537.13	14001.8	20772.1	124684	20699.5	25880.8	28121.2	9904.64	29862.8	75023.9	17577.5	14636.4	21678.9	14967.1	35754.2
541.343	2	42.138	IKPVLMMNK[136.1092]	2	0	1	0	6.0069		0.89	8393296	ref|NP_058941.1 elongation factor 2 [Rattus norvegicus]	1096.53	1	24	9529.6	21735.1	30860.3	48726.5	14857	21902.1	49281.7	43247.1	13547	27615.1	58521.5	12872.8	32348.3	31734.3	35078.7	21107.8	37515.4	44000.2	17152.7	47155.2	72570.6	30518.8	29808.8	29315.7	34963	32638.6
468.269	3	35.495	KEDLYLKPIQR	2	1	1	0	6.7243		1	8393296	ref|NP_058941.1 elongation factor 2 [Rattus norvegicus]	2560.15	1	24	56943.8	53175.9	20114.4	11934	41730.6	13112.9	23334.1	76610.2	40932.8	10099.3	10803.1	46644	13374.5	10899.6	78106.9	55785.6	17500.1	5158.26	50352.9	19982.2	13285	32955	29034.4	30743	27272.8	31595.4
445.76	2	40.827	FSVSPVVR	0	1	0	0	6.9674		1	8393296	ref|NP_058941.1 elongation factor 2 [Rattus norvegicus]	3159.64	1	24	51347.1	15645.3	28936.6	24898.2	3704.99	17587.9	31890.3	21008.8	6954.65	10815.1	26274.3	3804.03	16026.9	20402.3	53142	26704.8	38569.7	27204.8	19870.1	27010.9	26751.2	22775.5	18995.5	22431	20668.1	23336.8
485.284	2	33.067	GGGQIIPTAR	0	1	0	0	6.8196		1	8393296	ref|NP_058941.1 elongation factor 2 [Rattus norvegicus]	3159.64	1	24	22760.4	16388.8	31479.7	21033.9	7345.38	20747.1	34400.4	26234.9	8135.79	12870.4	19203.9	6265.48	20313	21640.6	43423.6	26630	33484.4	14571.1	19118.3	31414.7	29321.6	23004.9	22191.9	25077.3	19057.2	22244.6
738.047	3	86.004	STAISLFYELSENDLNFIK[136.1092]	1	0	0	0	6.1532		0.98	8393296	ref|NP_058941.1 elongation factor 2 [Rattus norvegicus]	181.809	1	24	64852.7	8893.93	22519.5	130411	1185.9	6518.53	13738.1	439.648	2340.71	1765.23	24962.6	859.654	2102.22	5025.48	1276.73	9002.59	22702.2	80710.5	2744.66	5023.67	7769.21	850.441	5535.76	833.054	1690.6	16950.2
574.768	2	43.219	YEWDVAEAR[166.1094]	0	1	0	0	7.0645		1	8393296	ref|NP_058941.1 elongation factor 2 [Rattus norvegicus]	2341.06	1	24	59670.4	2074.23	13659.4	131888	1134.9	1851.61	2739.82	657.654	1771.05	595.825	12552.3	1122.8	238.582	519.126	398.249	4271.75	19304	77367.9	1175.86	1335.9	1625.76	3771.68	10260.5	16516.4	17277.1	15351.2
450.764	2	40.853	FSVSPVVR[166.1094]	0	1	0	0	7.4397		1	8393296	ref|NP_058941.1 elongation factor 2 [Rattus norvegicus]	2170.31	1	24	1996.64	5077.67	7470.59	43304.3	382.258	1856.19	4951.61	2310.77	2452.63	1088.38	11064.1	831.291	867.228	1233.71	11970.2	5352.41	12723	41590.9	2527.98	8929	9954.69	9430.04	8733.03	8146.55	7183.78	8457.16
654.877	2	55.907	DSVVAGFQWATK	1	0	0	0	6.0317		0.78	8393296	ref|NP_058941.1 elongation factor 2 [Rattus norvegicus]	873.919	1	24	7845.17	4682.95	20039.9	26156	3468.66	14797.8	14267.5	1399.09	3953.62	12189.9	7939.53	2608.82	5267.17	1884.84	2333.03	6081.3	12208.8	3257.8	5661.73	8779.9	8395.05	7065.9	9023.18	8722.49	7192.19	8208.9
532.298	2	41.379	GVQYLNEIK	1	0	0	0	7.158		0.73	8393296	ref|NP_058941.1 elongation factor 2 [Rattus norvegicus]	3159.64	1	24	0	6077.13	5572.29	1015.7	2246.34	3432.89	5883.79	4854.57	1688.59	4089.5	3608.25	3156.83	3067.58	3292.98	11648.2	7235.79	4908.32	1778.87	5682.68	5452.15	5754.3	4844.11	4133.16	3035.79	2542.23	4200.08
556.78	2	49.039	VFDAIMNFR	0	1	0	0	6.2938		0.81	8393296	ref|NP_058941.1 elongation factor 2 [Rattus norvegicus]	2341.06	1	24	703.456	3031.05	3343.03	551.047	5143.29	2411.67	1355.24	6101.98	3844.78	2061.1	679.503	5481.56	1008.22	1644.19	2926.55	5052.05	1438.32	1917.26	6200.17	2167.18	1225.06	777.81	2473.72	2027.14	2890.72	2658.24
498.723	2	21.989	GEGQLGAAER[166.1094]	0	1	0	0	6.3858		1	8393296	ref|NP_058941.1 elongation factor 2 [Rattus norvegicus]	1096.53	1	24	662.477	1389.85	1307.96	158.727	1645.3	1154.27	1455.81	1001.6	521.34	1116.36	523.797	1297.47	1217.69	812.4	970.545	796.831	866.433	1311.9	2006.96	996.224	1362.98	1162.88	851.7	835.873	1263.5	1067.63
596.307	2	31.138	LAPEYEAAATR	0	1	0	0	8.4787		1	8393322	ref|NP_059015.1 protein disulfide-isomerase A3 precursor [Rattus norvegicus]	4354.65	1	46	47330.4	90877.6	273171	305697	175620	209588	118656	183605	170575	238608	165179	211935	183604	197761	88449.3	170073	162268	259215	160605	177997	93812.9	180374	170845	193944	187074	176675
698.8518, 698.8526	2	33.411	SEPIPETNEGPVK	1	0	0	0	7.918900012969971, 8.251999855041504		1	8393322	ref|NP_059015.1 protein disulfide-isomerase A3 precursor [Rattus norvegicus]	5809.31689453125, 7873.06298828125	1	46	26354.4	95440.5	241305	182836	204269	179129	153571	196265	202163	259525	175246	220181	206294	203779	83544	201907	177102	137287	159845	198125	120910	129642	179708	216784	172757	172959
536.59595, 804.3823	2, 3	55.869	DLLTAYYDVDYEK	1	0	0	0	6.4278998374938965, 8.17770004272461		0.95, 1.0	8393322	ref|NP_059015.1 protein disulfide-isomerase A3 precursor [Rattus norvegicus]	3577.43798828125, 7873.06298828125	1	46	260756	144942	179644	141213	143605	133327	193819	132318	111947	186216	132918	157828	143192	138054	138454	142384	168796	88777.1	150306	186320	198907	148505	150692	162412	179073	156576
510.5984, 510.60773	3	50.884	FLQEYFDGNLKR	1	1	0	0	6.160999774932861, 7.238399982452393		0.84, 0.99	8393322	ref|NP_059015.1 protein disulfide-isomerase A3 precursor [Rattus norvegicus]	5178.6767578125, 5347.92919921875	1	46	109598	152562	112226	49781.1	152439	148974	132036	126556	166824	181326	119634	204448	177297	212207	151644	185792	155754	69447.2	178400	166480	173845	149268	146987	148782	145382	148708
872.448	3	67.51	TFSHELSDFGLESTTGEIPVVAIR[166.1094]	0	1	0	0	8.7951	3.69	1	8393322	ref|NP_059015.1 protein disulfide-isomerase A3 precursor [Rattus norvegicus]	7873.06	1	46	443984	40186.2	181662	845023	45075.7	65547	115829	8451.35	30474.3	99339.6	143348	28659.1	32452.8	24332.5	8470.86	29372.5	99689.6	588450	29090.8	37960.6	50150	110465	121678	108111	130518	136733
531.9548, 797.4308	2, 3	31.901	EATNPPIIQEEKPK	2	0	1	0	7.237299919128418, 7.476900100708008		1	8393322	ref|NP_059015.1 protein disulfide-isomerase A3 precursor [Rattus norvegicus]	5809.31689453125, 7873.06298828125	1	46	333841	69885.6	164156	94587.1	137303	153353	71653.3	169479	157962	129275	99100.3	142781	150374	137917	64210.6	128498	110986	1938.82	111343	142732	87648.7	122669	124019	132007	113145	126035
674.661	2	57.81	GFPTIYFSPANK[136.1092]	1	0	0	0	6.3609		0.96	8393322	ref|NP_059015.1 protein disulfide-isomerase A3 precursor [Rattus norvegicus]	3086.96	1	46	27987.7	19489.4	31682.7	106881	31177.9	160452	94986.6	9912.35	68046.9	81374.6	64404.3	18291.8	207980	1154679	13443.2	12810	24542.5	231917	17616.3	40518.8	114629	81688.7	86992.3	118789	94537	116593
520.792	2	33.175	TADGIVSHLK	1	0	0	0	8.1556		1	8393322	ref|NP_059015.1 protein disulfide-isomerase A3 precursor [Rattus norvegicus]	7873.06	1	46	14667.5	110514	133152	63437.1	117608	125286	114088	108488	109947	123470	84178.7	121805	125034	118633	82452.9	106833	103483	69385.4	108297	76255.5	83715.9	113626	98617.3	120276	102476	101429
874.432	2	61.774	VVVAESFDDIVNAEDK	1	0	0	0	6.439		0.87	8393322	ref|NP_059015.1 protein disulfide-isomerase A3 precursor [Rattus norvegicus]	2391.28	1	46	92062.9	98013.6	86714.1	68841.3	98956.2	104533	110773	92498.9	89156.7	91021.2	87892.8	96929.7	98407.9	111407	93497.3	93577.9	88444.4	76249.8	105182	113320	116341	101732	105066	99522.1	102544	96907.4
542.788	2	40.774	YGVSGYPTLK	1	0	0	0	8.0529		1	8393322	ref|NP_059015.1 protein disulfide-isomerase A3 precursor [Rattus norvegicus]	7194.14	1	46	46375.8	81894.6	166132	55652.3	74406.6	107684	89083.7	88114.5	86977.8	124473	81220.1	94300.5	88958.1	93038.4	107850	106077	104617	63453.3	103367	111268	112026	95427.5	96453.9	85260.6	81313.4	93817
622.838	2	37.741	FAHTNVESLVK	1	0	0	0	8.7765	34.07	1	8393322	ref|NP_059015.1 protein disulfide-isomerase A3 precursor [Rattus norvegicus]	7873.06	1	46	97952.8	50336.3	96996	71420.1	62996.9	87866.2	111913	50997.1	57209.7	104175	70709.5	64657.2	90196.4	84287.6	44105.6	48457.9	61974.9	58151.8	48441.1	72549.9	79740.9	76989.1	69175.5	77853.8	63700.2	72114.2
697.835	2	52.647	DLFSDGHSEFLK	1	0	0	0	8.3468		1	8393322	ref|NP_059015.1 protein disulfide-isomerase A3 precursor [Rattus norvegicus]	7873.06	1	46	3797.18	67348	101814	82919.6	61240.5	66333.5	78165.2	65539.7	50718.2	79630.5	49632.9	62465.8	61739.4	55905.9	55085.9	61781	76169.9	59235.4	58234.8	60538.3	63999.9	73522.5	61318.7	56664.5	64618.2	63136.8
618.762	2	26.637	DGEEAGAYDGPR	0	1	0	0	7.754		1	8393322	ref|NP_059015.1 protein disulfide-isomerase A3 precursor [Rattus norvegicus]	7194.14	1	46	4296.88	57564.4	97878	84421.9	59670.8	86253	57397.1	69534.3	41741.7	79042.8	58109.5	66859.1	76165.4	52143.1	49339.8	43623.1	45752.3	32652.1	38588.7	56797.1	42830.8	62047.2	59248.2	44463.3	49452.3	56634.9
701.849	2	52.643	DLFSDGHSEFLK[136.1092]	1	0	0	0	6.8174		1	8393322	ref|NP_059015.1 protein disulfide-isomerase A3 precursor [Rattus norvegicus]	2959.49	1	46	120560	15032.9	69506.3	281596	16565.3	27355.7	49796.2	10885.9	12927.8	32439.6	60019.5	13325.9	17316.8	34292	8826.28	17492.8	46371.8	175798	15826.7	16296.9	22738.7	57293.4	47482.8	46984.2	46742.8	50539
545.6156, 818.87854	2, 3	38.897	MDATANDVPSPYEVK	1	0	0	0	6.564300060272217, 6.876200199127197		0.99, 1.0	8393322	ref|NP_059015.1 protein disulfide-isomerase A3 precursor [Rattus norvegicus]	3237.5009765625, 3422.56005859375	1	46	8613.76	29411.3	58671.8	72000	11693	67025.8	102010	40066.5	10957.8	31625.9	57159	10374.4	56151.2	48754.4	80952	52603.4	81375.5	38683	29955.6	67735	90768.3	51763	47536.2	47543.8	47915.7	49653.9
671.348	2	57.893	GFPTIYFSPANK	1	0	0	0	7.9356		1	8393322	ref|NP_059015.1 protein disulfide-isomerase A3 precursor [Rattus norvegicus]	7873.06	1	46	6158.24	91860.2	99131.7	91297.3	54722.1	82065.3	56557.2	29344.8	43134.9	75373.3	45027.1	49611.9	51623.8	55751.9	7879.31	29054.9	34011.7	9383.6	32949.9	5661.6	17736	40717.7	43398.4	48041.3	54137.3	46185.3
546.795	2	40.748	YGVSGYPTLK[136.1092]	1	0	0	0	8.1801		1	8393322	ref|NP_059015.1 protein disulfide-isomerase A3 precursor [Rattus norvegicus]	7873.06	1	46	95609.3	12570.5	77472.9	241347	6151.74	19657.7	38864	4459.27	5613.97	35620.1	48370.9	9535.17	5976.76	13609.6	8886.87	18340.9	42997.3	251540	12278.2	17565.9	17516.2	41455.5	40687.7	36854.5	31932.3	45396.6
768.055	3	57.288	EYDDNGEGITIFRPLHLANK	1	1	0	1	6.6084		0.99	8393322	ref|NP_059015.1 protein disulfide-isomerase A3 precursor [Rattus norvegicus]	1450.83	1	46	19984.3	54283.1	60697.5	41664.3	44316.7	49350.4	47350.5	57854.7	47283	51650.8	35861.4	40878.9	43094.6	40129.1	40931.6	48768	38925.7	34602.1	43891.9	49817.5	43097.8	44593.6	42431.8	37527.7	48806.9	44311.8
1103.03	4	68.92	FIQESIFGLC[160.0307]PHMTEDNKDLIQGKDLLTAYYDVDYEK	3	0	0	0	5.8047		0.82	8393322	ref|NP_059015.1 protein disulfide-isomerase A3 precursor [Rattus norvegicus]	2427.24	1	46	18114.5	47022	35871.6	13447.8	49083	42527.8	37590	50098.4	48187.9	55893.1	44956.3	64533.6	50816.1	29927.1	34108.5	54133.5	41331.3	26115.6	69207.2	36171.9	28225.7	43507.8	41285.1	28182.2	42538.6	41315.1
499.26	2	57.247	DASVVGFFR	0	1	0	0	7.4141		1	8393322	ref|NP_059015.1 protein disulfide-isomerase A3 precursor [Rattus norvegicus]	5178.68	1	46	21973.3	44147.2	55318.8	29941.2	43796.3	43112.7	44748.6	59758.7	47278.1	44234.3	31427.7	44608.3	38678.2	38943.8	37452.2	33827	38583.8	20460.7	32002.1	42378.8	46447.4	41840.1	41798.7	40589.5	36478.5	39993
852.41	3	66.959	DLFSDGHSEFLKAASNLRDNYR	1	2	0	0	6.6228		0.97	8393322	ref|NP_059015.1 protein disulfide-isomerase A3 precursor [Rattus norvegicus]	3601.75	1	46	36350.9	31897.3	13765.1	36347.7	38110.7	27452	70916.5	26643.9	39895.3	40347.3	74798.4	35629.5	34973.1	68091.7	18905.9	18957.8	13096.7	35391.8	20679.5	38298.9	70871.1	45353.5	46407.1	33711.3	42130.6	38360.9
697.454	1	38.374	GIVPLAK	1	0	0	0	7.2297		1	8393322	ref|NP_059015.1 protein disulfide-isomerase A3 precursor [Rattus norvegicus]	7873.06	1	46	8703.22	39315.3	52458.4	29604	37960.2	48670.1	42008.9	48295.7	35555.8	39051.7	30726.2	35258.5	37742.3	29296.8	39799	36102.9	35753.5	21569.6	37295.9	33359.7	33139.5	39509.4	37763.1	35036.8	37128.2	36044.2
524.801	2	33.073	TADGIVSHLK[136.1092]	1	0	0	0	6.7088		1	8393322	ref|NP_059015.1 protein disulfide-isomerase A3 precursor [Rattus norvegicus]	1609.51	1	46	133907	5871.23	49869.6	184334	9010.26	16386.8	35412.1	324.017	3481.45	23303	35481.3	2978.31	7100.56	7853.94	775.382	4109.02	27043.7	163711	3100.46	5790.62	7487.1	31030.2	23963.7	32043.4	24838	33568.2
591.286	2	44.429	FVMQEEFSR[166.1094]	0	1	0	0	7.273		1	8393322	ref|NP_059015.1 protein disulfide-isomerase A3 precursor [Rattus norvegicus]	7873.06	1	46	28045.1	11808.6	18733.1	36426.8	14152.9	52643.2	31461.7	8135.03	26003.5	15815.5	15804.4	14439.8	31975.9	257115	6986.94	9255.75	9184.69	70074.6	12249.3	13812.9	12160.5	24878.2	28391.6	33196.3	29582.8	32493.4
808.393	2	60.64	DLLTAYYDVDYEK[136.1092]	1	0	0	0	7.706		1	8393322	ref|NP_059015.1 protein disulfide-isomerase A3 precursor [Rattus norvegicus]	5809.32	1	46	37554.7	5303.86	45246.3	242177	5157.8	8951.07	34338.7	2536.61	3560.2	22559.6	24740.6	2403.65	4915.88	10359.1	6594.63	7856.19	35240.4	133189	2672.48	8584.18	7901.95	34214.2	37632.7	46283.9	39784.9	32390.4
802.773	3	58.481	VMMVAKTFLDAGHKLNFAVASR	2	1	0	0	6.3043		0.85	8393322	ref|NP_059015.1 protein disulfide-isomerase A3 precursor [Rattus norvegicus]	2305.65	1	46	9573.76	32054.1	25812.6	9621.53	34449	27684.7	28292.3	23351.4	33815	39190.4	24265.8	43477.9	39110	44181.4	26372.1	39162.7	35253.9	13533.7	44074.7	41809.4	47193.6	30649.2	31724.2	31071.8	38094.7	31752.8
529.9493, 794.40955	2, 3	57.643	FISDKDASVVGFFR	1	1	0	0	6.436600208282471, 7.146100044250488		0.92, 0.99	8393322	ref|NP_059015.1 protein disulfide-isomerase A3 precursor [Rattus norvegicus]	1609.512939453125, 7194.14013671875	1	46	10874.6	39981.2	38926.2	36926.7	33347.1	31161.2	34302.3	39426.2	35531.8	52188.1	32662.6	40649.8	34441.3	37470.9	23540.3	16842.7	16556	18106.5	14213.5	21679.6	21867.4	28070.2	27046.4	28343	26518.8	29627
599.363	2	33.369	LSKDPNIVIAK	2	0	0	0	7.2951		1	8393322	ref|NP_059015.1 protein disulfide-isomerase A3 precursor [Rattus norvegicus]	7194.14	1	46	16013.5	37025.7	33005.2	9834.46	31487.2	35034.6	28246	34559.8	27572.1	28855.4	20675.8	30618.4	30000.5	24285.9	27214.3	24982.5	16248.9	10190.2	29195.2	24350.4	16462.5	27451.8	24527.8	22776.8	22332.9	25317.9
805.445	2	31.939	EATNPPIIQEEK[136.1092]PK[136.1092]	2	0	1	0	7.0856		1	8393322	ref|NP_059015.1 protein disulfide-isomerase A3 precursor [Rattus norvegicus]	2959.49	1	46	146045	3228.18	33742.8	193018	6171.57	7655.16	13120.8	1183	7224.35	15139.1	28882.7	3675.01	4079.97	4101.2	644.74	4701.56	15693.9	11.044	4375.12	4734.95	2573.71	20907.4	27237.8	23247.2	21856.7	23730
702.856	2	33.308	SEPIPETNEGPVK[136.1092]	1	0	0	0	6.9473		1	8393322	ref|NP_059015.1 protein disulfide-isomerase A3 precursor [Rattus norvegicus]	1609.51	1	46	9473.85	7277.96	31156.5	164360	16471.6	11965.3	5526.14	5772.69	10232.8	28026.5	27714.4	12878.7	7809.86	5800.45	5904.11	12235.6	26154.2	74594.1	10979.1	10916.4	6786.4	12110.5	25248.2	27353.1	26517.9	23330.6
877.486	1	39.251	LNFAVASR	0	1	0	0	7.2284		1	8393322	ref|NP_059015.1 protein disulfide-isomerase A3 precursor [Rattus norvegicus]	4354.65	1	46	5740.01	16114.8	29500.6	19212	27346.6	33080	39826	21432.8	22350.4	38196.3	26778.6	28255.7	25709.7	23918.1	20755.6	13305.3	11506.6	4224.01	18077.5	19434.1	29879.8	18451.3	20916.6	19289.8	22479.3	22231.3
623.764	2	26.564	DGEEAGAYDGPR[166.1094]	0	1	0	0	8.019		1	8393322	ref|NP_059015.1 protein disulfide-isomerase A3 precursor [Rattus norvegicus]	7873.06	1	46	4131.38	3412.07	45281.6	142431	8339.17	19618.6	23881.9	3892.41	2452.48	20592.5	17650.5	5924.71	7161.53	3784.47	1388.03	3349.65	17511.3	86720.2	4333.25	8829.78	10429.6	20440.4	20453.8	12807.5	17122.5	20477.6
909.48	2	44.355	NRVMMVAKTFLDAGHK	2	1	0	0	6.8449		0.72	8393322	ref|NP_059015.1 protein disulfide-isomerase A3 precursor [Rattus norvegicus]	5347.93	1	46	10595.1	17100.4	12408.1	24133.8	12911.4	11287.1	14777.1	9273.99	10742.4	12815.7	15595.3	13088.6	14221.7	11041	30322.8	16820.6	20699	20372	21537.3	59067.5	54389.5	17853.9	19299.3	20132.1	20630.2	19644.6
684.1025, 911.8058	3, 4	62.828	KTFSHELSDFGLESTTGEIPVVAIR	1	1	0	0	6.986700057983398, 7.297299861907959		0.73, 1.0	8393322	ref|NP_059015.1 protein disulfide-isomerase A3 precursor [Rattus norvegicus]	5178.6767578125, 5347.92919921875	1	46	11958.2	22124	22400.4	22551.2	20664.8	18837.4	33303.4	12072.7	19112.1	35277.7	16563.3	24557.5	26590.2	12946.9	11231	11757.4	19243.1	9157.7	17917.6	22023.1	21240.5	18129	17483.3	17256.9	19987.9	19375.5
894.439	2	51.148	TAKGEKFVMQ[129.0426]EEFSR	2	1	0	0	6.6873		0.95	8393322	ref|NP_059015.1 protein disulfide-isomerase A3 precursor [Rattus norvegicus]	5809.32	1	46	12180.2	22964	10324.6	2128.63	25480.6	18314.9	17312	22424.3	23403.6	14901	12812.7	25700.9	17028.2	20776	24871.2	21703	17648.8	8022.86	27228.8	23203.4	22414.9	15933.9	16500.8	22913.9	22394.2	18743.5
650.987	3	39.179	DLLTAYYDVDYEKNTK	2	0	0	0	6.7817		0.79	8393322	ref|NP_059015.1 protein disulfide-isomerase A3 precursor [Rattus norvegicus]	3601.75	1	46	3090.15	18018.9	16589.7	10109.1	13364.2	9380.6	10445.9	22611	13765.5	9899.78	8219.84	13427.9	12819	14560.2	23021.9	22740.6	9184.86	6963.47	19205.3	14740.7	14492.7	14897.6	13385.1	14592.1	12925.1	13698.1
764.389	3	48.79	KFIQESIFGLC[160.0307]PHMTEDNK	2	0	0	0	6.9452		0.99	8393322	ref|NP_059015.1 protein disulfide-isomerase A3 precursor [Rattus norvegicus]	7194.14	1	46	11208.4	10747.7	16679.2	14281.3	19014.5	11956.7	2742.57	17097.3	14076.1	8480.25	6645.18	14962.8	8762.26	8836.93	13955.2	19438.1	19050.1	14481	14644.9	10137.6	2227.58	12562.1	10441.6	10136.7	15798.5	12334.6
498.285	2	32.526	QAGPASVPLR	0	1	0	0	6.8787		0.9	8393322	ref|NP_059015.1 protein disulfide-isomerase A3 precursor [Rattus norvegicus]	5347.93	1	46	6539.34	14573.8	11989.2	11876.2	12954.9	17163.4	10702.6	15553.6	11708.8	8565.6	10386.5	11396.8	12898	13610.9	10313.3	8341.75	9219.05	0	9282.98	10022.3	22023.8	26550.4	9526.52	15188.2	9349.06	11989.5
448.228	3	40.897	FEDKIVAYTEK	2	0	0	0	6.9152		1	8393322	ref|NP_059015.1 protein disulfide-isomerase A3 precursor [Rattus norvegicus]	3422.56	1	46	41207.8	6204.39	3906.09	2636.22	7715.33	7269.61	5390.62	3528.03	6495.06	8646.44	4842.1	7604.65	8085.17	12075.1	10461.2	11114.4	6853.32	6703.15	8002.1	11207.1	16673.4	8044.67	7845.28	9848.44	6940.91	9172.03
444.731	2	29.195	TFLDAGHK	1	0	0	0	6.1328		0.87	8393322	ref|NP_059015.1 protein disulfide-isomerase A3 precursor [Rattus norvegicus]	2487.23	1	46	22381.7	2562.62	2221.89	4915.89	1793.25	3040.58	2137.28	1617.88	3927.1	4161.32	9637.88	3784.18	2599.41	9481.33	7830.6	14042.9	13428.8	6916.37	13378.5	19184.3	15135.1	12928.5	9216.26	21969.7	18518.7	9072.48
596.296	3	45.088	TAKGEKFVMQEEFSR	2	1	0	0	6.0854		0.83	8393322	ref|NP_059015.1 protein disulfide-isomerase A3 precursor [Rattus norvegicus]	1974.65	1	46	14884.9	7111.74	8593.02	10339	10983.4	7956.24	2095.14	23653.6	11385.1	4541.13	3796.22	10209.7	2648.76	5461.39	25656.7	12950.9	7404.35	0	11344.2	4475.98	4307.58	5850.69	8963.12	9612.27	12027.7	9050.11
586.279	2	44.497	FVMQEEFSR	0	1	0	0	6.2817		0.99	8393322	ref|NP_059015.1 protein disulfide-isomerase A3 precursor [Rattus norvegicus]	4354.65	1	46	6452.5	9680.34	7969.53	4730.91	7196.63	5528.91	8496	11023.8	6504.37	5831.21	6856.61	5085.97	7174.88	5129.82	13184.2	9867.29	8501.24	4236.76	10561.2	7689.15	6566.23	7908.91	7069.41	8258.38	8546.7	7602.04
562.331	2	28.127	KQAGPASVPLR	1	1	0	0	6.7186		1	8393322	ref|NP_059015.1 protein disulfide-isomerase A3 precursor [Rattus norvegicus]	3237.5	1	46	4817.33	5372.36	4789.7	4082.59	8457.85	8349.84	9128.29	5566.65	4784.81	10002.4	7042.25	6655.86	8272.28	3214	6293.3	3616.33	4981.41	5230.76	6725.18	5971.55	8130.2	11310	11427.8	11650	9749.11	7024.87
607.386	2	33.362	LSK[136.1092]DPNIVIAK[136.1092]	2	0	0	0	6.8228		0.95	8393322	ref|NP_059015.1 protein disulfide-isomerase A3 precursor [Rattus norvegicus]	2959.49	1	46	36662.2	2063.12	5863.93	33023.8	1391.36	2112.97	4876.63	129.281	884.936	2486.31	7213.35	680.509	846.791	1331.7	109.204	476.433	2813.77	38929.2	585.232	954.438	587.991	6546.69	5853.89	6157.5	4825.08	6696.25
576.637	3	56.082	GSNYWRNRVM[147.0354]MVAK	1	2	0	0	6.35		0.93	8393322	ref|NP_059015.1 protein disulfide-isomerase A3 precursor [Rattus norvegicus]	2305.65	1	46	7700.81	4344.7	3424.02	4877.78	5279.21	2706.41	1543.72	5806.64	3268.12	4940.91	2665.04	4064.57	3439.19	2937.29	4067.93	5515.93	5675.56	4422.33	6177.63	2181.49	2937.5	3740.74	5705.92	3412.99	6172.77	4280.37
603.375	2	33.389	LSK[136.1092]DPNIVIAK	2	0	0	0	7.0376		0.98	8393322	ref|NP_059015.1 protein disulfide-isomerase A3 precursor [Rattus norvegicus]	5809.32	1	46	2841.52	811.785	11561.7	13839.5	983.29	5658.78	7871.34	94.679	622.624	4512.98	3272.39	319.117	1870.51	2703.51	243.028	651.007	5189.93	6803.7	475.822	1301.6	1415.44	2428.95	2100.75	2768.37	3766.08	3364.34
832.912	2	68.724	DGLLPEDTFIVGYAR	0	1	0	0	6.501		0.96	8393381	ref|NP_058702.1 glucose-6-phosphate 1-dehydrogenase [Rattus norvegicus]	534.76	0.99	4	23689.1	17205.6	18713.2	31198.2	16796.2	27467.7	31310.2	16796.5	20080.9	18495	23600.3	19010.8	22651.7	20299.7	32003.8	17989.9	27124.4	20675.3	20343.8	29885.4	29587	33826.9	24285.5	18064.6	24333.1	23417.4
501.778	2	54.878	IFGPIWNR	0	1	0	0	5.8444		0.73	8393381	ref|NP_058702.1 glucose-6-phosphate 1-dehydrogenase [Rattus norvegicus]	534.76	0.99	4	12596.7	7014.5	9623.65	11937.9	4312.68	13214.4	15016.5	12143.4	5650.98	4995.58	9017.79	3091.8	6189.67	9951.44	9569.08	7179.67	8852.21	8607.69	5838.77	11154.3	13972.7	8798.03	7529.81	10507.3	11270.1	9121.47
637.316	2	63.651	GGYFDEFGIIR	0	1	0	0	6.3276		0.77	8393381	ref|NP_058702.1 glucose-6-phosphate 1-dehydrogenase [Rattus norvegicus]	534.76	0.99	4	3519	4991.9	8006.42	16229.6	2481.69	11664.4	18020.2	6959.01	1374.09	4776.74	7640.57	1079.58	3447.04	5638.37	9146.83	5518.9	9380.43	5974.15	3260.22	6662.79	7923.9	6187.68	5004.93	6375.2	8010.89	6770.98
913.006	2	77.502	LFYLALPPTVYEAVTK	1	0	0	0	6.6114		0.89	8393381	ref|NP_058702.1 glucose-6-phosphate 1-dehydrogenase [Rattus norvegicus]	534.76	0.99	4	823.533	5330.37	4559.93	6423.39	1047.09	6524.09	13286.2	3281.68	244.758	2450.77	6181.26	443.613	2309.73	4372.17	5337.81	1918.47	5422.5	2581.64	1856.48	2496.11	4614.74	4389.42	3391.18	3504.23	3860.87	3866.08
910.457	2	41.891	IVSNASC[160.0307]TTNC[160.0307]LAPLAK	1	0	0	0	9.8065	75.99	1	8393418	ref|NP_058704.1 glyceraldehyde-3-phosphate dehydrogenase [Rattus norvegicus]; Duplicate proteins: gi|293347479,gi|109475159	27958	1	18	101661	211550	384868	281808	108633	530176	717772	297827	109653	332878	676809	76516.3	442994	727538	520537	355636	534553	427390	248257	563575	723262	408749	375337	442168	454132	402171
403.717, 806.4156	1, 2	33.163	VGVN[115.0269]GFGR	0	1	0	0	7.092899799346924, 7.230199813842773		0.73, 1.0	8393418	ref|NP_058704.1 glyceraldehyde-3-phosphate dehydrogenase [Rattus norvegicus]; Duplicate proteins: gi|293347479,gi|109475159	16003.6796875, 8745.716796875	1	18	8541.07	81926.5	193269	175327	107600	359522	292146	175514	118916	224080	399510	90771.9	319700	406674	169345	201196	269335	246359	162793	266034	331987	247098	237540	261620	215638	222498
554.0306, 738.39136	3, 4	56.853	VIISAPSADAPMFVMGVNHEK	1	0	0	0	6.803800106048584, 6.9618000984191895		0.85	8393418	ref|NP_058704.1 glyceraldehyde-3-phosphate dehydrogenase [Rattus norvegicus]; Duplicate proteins: gi|293347479,gi|109475159	12010.1298828125, 17057.939453125	1	18	103750	215200	174216	182521	205250	223674	205211	175454	219099	190371	150576	217240	181623	200958	186245	196858	196413	133969	210966	254346	221604	172749	191658	191374	205361	192267
870.4925, 870.4956	1	36.799	VIPELN[115.0269]GK	1	0	0	0	8.118000030517578, 8.148699760437012		0.78, 1.0	8393418	ref|NP_058704.1 glyceraldehyde-3-phosphate dehydrogenase [Rattus norvegicus]; Duplicate proteins: gi|293347479,gi|109475159	17057.939453125, 21639.130859375	1	18	21516.7	44449.1	125026	93127.5	41030.7	190093	149602	110000	51285.5	117653	244425	33024.8	175024	210307	115624	107018	160774	125139	86291.3	157544	166131	135391	129859	114753	121627	121069
914.464	2	41.972	IVSNASC[160.0307]TTNC[160.0307]LAPLAK[136.1092]	1	0	0	0		64.6	0.85	8393418	ref|NP_058704.1 glyceraldehyde-3-phosphate dehydrogenase [Rattus norvegicus]; Duplicate proteins: gi|293347479,gi|109475159		1	18	518885	32692.7	105693	454494	14580	79194.4	120164	6707.48	14649	39857.3	134621	10857.8	37189.4	72626.3	3544.8	37581.2	101026	322365	27011.1	59346.4	88891.6	115089	99936.7	112713	120364	109203
613.313	2	45.675	VVDLMAYMASK	1	0	0	0	6.8878		0.98	8393418	ref|NP_058704.1 glyceraldehyde-3-phosphate dehydrogenase [Rattus norvegicus]; Duplicate proteins: gi|293347479,gi|109475159	6651.69	1	18	39034.5	72473.1	60391.3	20440.9	80147.9	81451.2	79086.4	71446.6	100822	79270.9	73926.8	97211.3	104114	132002	109859	95007.1	86346.6	7746.55	95304.2	103810	95088.2	83908.4	77246.3	92372.9	82092.1	80824
927.852	3	69.659	FNGTVKAENGKLVINGK[136.1092]PITIFQER	3	1	1	0	6.8811		0.99	8393418	ref|NP_058704.1 glyceraldehyde-3-phosphate dehydrogenase [Rattus norvegicus]; Duplicate proteins: gi|293347479,gi|109475159	15484.5	1	18	597743	24004.8	34056.4	113283	17772.3	17259.4	34053.4	2797.62	22470.2	35167.2	53073.4	18113.7	27003.8	31053.6	17952.4	19966.8	29195.4	172949	15722.9	45293.2	50834.3	28079.7	18931.5	15831	17386.3	58399.7
583.294	2	32.514	FN[115.0269]GTVKAENGK	2	0	0	0	6.622		0.7	8393418	ref|NP_058704.1 glyceraldehyde-3-phosphate dehydrogenase [Rattus norvegicus]; Duplicate proteins: gi|293347479,gi|109475159	8424.99	1	18	96750.5	25590.1	92444.4	126507	59552.8	83061	22889.1	68330.1	75460.2	68524	47905.1	44134.8	41898.9	42507.1	21570.1	34403.1	64930.1	232.173	72204.5	52208.6	20572.3	35680	62333.3	42272.7	61940.7	54556.1
869.507	1	34.906	VIPELNGK	1	0	0	0	8.2744		1	8393418	ref|NP_058704.1 glyceraldehyde-3-phosphate dehydrogenase [Rattus norvegicus]; Duplicate proteins: gi|293347479,gi|109475159	13447	1	18	27278.9	26702.9	66578.4	56643.7	14270.3	74042.4	63830	61183.2	16451.5	40209.8	61013.3	8832.37	49078.3	49195.6	86419.8	65784.1	84739.1	44669.6	39574	55526.2	53220.6	50312.3	47865.9	46244.7	49317.5	49559.4
403.221	2	32.459	VGVNGFGR	0	1	0	0	7.5979		1	8393418	ref|NP_058704.1 glyceraldehyde-3-phosphate dehydrogenase [Rattus norvegicus]; Duplicate proteins: gi|293347479,gi|109475159	15484.5	1	18	4408.95	32317	46644.4	58192.9	12531.9	54661.8	98127.8	35910.5	12761	30259.3	51608.6	10114.9	42558.9	59214.3	59593	45007.8	58132.1	1747.55	27679.4	46012.8	53345	41729.8	35860.9	40736.8	41919.5	40043.1
865.793	3	79.561	VIHDNFGIVEGLMTTVHAITATQK	1	0	0	0	7.5078		1	8393418	ref|NP_058704.1 glyceraldehyde-3-phosphate dehydrogenase [Rattus norvegicus]; Duplicate proteins: gi|293347479,gi|109475159	27958	1	18	7129.77	31140.4	54949.5	74324.1	19287.7	57960.8	68137.8	78137.1	12225.7	34767	88094.1	11282	50940.1	35123	52723.3	39291.5	44381.1	89024.1	25649.6	26174.8	38701.6	11280.6	5116.83	2676.99	3104.36	38465
570.836	2	43.783	VVKQ[129.0426]AAEGPLK	2	0	0	0	7.3055		0.99	8393418	ref|NP_058704.1 glyceraldehyde-3-phosphate dehydrogenase [Rattus norvegicus]; Duplicate proteins: gi|293347479,gi|109475159	27958	1	18	15895.3	21829	16308.8	21861.6	27289.4	29378.9	29416.4	14295.6	36099.8	39443.6	29394.8	26060.2	45850.7	57618.2	15116.5	19455.8	28115.2	19874.1	18522.2	35384.7	29279	25706.5	27200	24267.3	24906.4	27142.8
586.81	2	44.76	FNGTVK[136.1092]AENGK	2	0	0	0	7.2267		0.92	8393418	ref|NP_058704.1 glyceraldehyde-3-phosphate dehydrogenase [Rattus norvegicus]; Duplicate proteins: gi|293347479,gi|109475159	15484.5	1	18	21796	17349.6	18986.3	5210.77	19520.5	19431.2	14657.5	16167.3	19466.2	19088.8	14643.2	20301.1	19821.3	9013.27	22301.7	23646.4	27092.1	804.695	22794.9	25218.5	17267.5	18469.2	16688.2	16297.8	18852.8	17795.5
581.304	2	47.738	AGIALNDNFVK	1	0	0	0	7.7948		1	8393418	ref|NP_058704.1 glyceraldehyde-3-phosphate dehydrogenase [Rattus norvegicus]; Duplicate proteins: gi|293347479,gi|109475159	17146.4	1	18	102607	4252.74	2823.9	7108.56	3497.04	10521.6	13248	7372.32	5756.32	4299.19	14075.9	3854.75	11394.1	14461.7	13241	5182.15	7506.1	10207.9	3057.13	11940.4	18106.8	1842.51	3939.86	4157.77	4717.63	11566.9
566.336	2	43.316	VGVNGFGRIGR	0	2	0	0	7.8002		1	8393418	ref|NP_058704.1 glyceraldehyde-3-phosphate dehydrogenase [Rattus norvegicus]; Duplicate proteins: gi|293347479,gi|109475159	13507.4	1	18	22255.8	9894.53	16680.5	8151.62	9901.97	13521.8	11863.6	8907.19	7767.39	9188.58	4782.49	9420.78	11320.9	9165.24	10108.1	15223.5	11805.4	7799.67	11544	13945.1	11925.9	5513.78	6218.25	10705	11145.7	10750.3
408.224	2	32.45	VGVNGFGR[166.1094]	0	1	0	0	7.4744		1	8393418	ref|NP_058704.1 glyceraldehyde-3-phosphate dehydrogenase [Rattus norvegicus]; Duplicate proteins: gi|293347479,gi|109475159	17057.9	1	18	57375.2	4961.36	8412.71	64425.7	1285.03	6798.88	14025.2	403.257	1350.86	1900.6	13148.6	74.396	2970.75	6575.73	481.111	6057.48	11354.1	1853.64	4315.02	3627.58	3641.98	8657.17	7351.92	10395.7	11586.3	10121.2
1139.02	2	67.566	WGDAGAEYVVESTGVFTTMEK	1	0	0	0	7.0716		1	8393418	ref|NP_058704.1 glyceraldehyde-3-phosphate dehydrogenase [Rattus norvegicus]; Duplicate proteins: gi|293347479,gi|109475159	17146.4	1	18	3145.52	1909.86	3774.03	5526.62	2080.41	2981.74	5083.85	4650.26	1209.99	3968.46	6751.15	1898.72	3265.59	6496.54	4672.75	5378.83	4004.11	8947.89	3033.78	3641.06	5987.99	7869.48	4700.67	4902.14	4173.36	4402.19
753.427	2	44.923	M[147.0354]VKVGVNGFGRIGR	1	2	0	0	6.6949		0.96	8393418	ref|NP_058704.1 glyceraldehyde-3-phosphate dehydrogenase [Rattus norvegicus]; Duplicate proteins: gi|293347479,gi|109475159	24030.3	1	18	2287.81	0	8089.07	19512	217.586	9665.18	21683.2	3.586	524.682	1402.46	2456.61	0	731.637	4128.78	0	0	2246.36	0	63.139	1522.19	3766.86	3154.55	2543.32	3446.36	3863.59	3652.36
897.955	2	67.76	LFIGGLSFETTDESLR[166.1094]	0	1	0	0	7.4638		1	8393547	ref|NP_058944.1 heterogeneous nuclear ribonucleoprotein A1 [Rattus norvegicus]	1217.71	0.8	1	77474.2	19983.7	51307.8	173689	5707.7	25186	23896.4	11548.7	5943.66	11586.6	39566.2	4818.06	12606.8	21638.9	21357.8	22373.8	39487.8	133985	10249.4	24276.8	26854.5	30342.8	19789.8	16230.6	18585.4	33939.5
829.96	2	76.169	AAVENLPTFLVELSR	0	1	0	0	6.7047		0.98	8393610	ref|NP_058759.1 importin subunit beta-1 [Rattus norvegicus]	334.255	1	5	18140.9	26614.8	36187.1	24139.5	11718.1	25140.4	25852	30274.8	15041.1	13787.9	18895.7	9597.03	19098.7	15733.7	44407.5	24136.4	32545.9	14913.5	21159.3	29058.9	21896.8	16688.8	12851	13894.8	10919.2	21307.7
618.348	2	26.935	VLANPGNSQVAR[166.1094]	0	1	0	0	6.2676		1	8393610	ref|NP_058759.1 importin subunit beta-1 [Rattus norvegicus]	226.392	1	5	14783.3	10945.2	13437.9	44172.7	13299.4	15879.3	15235	13236	8824.66	15417.7	23211.6	15680.5	16882.1	29755.5	10020.7	24075.6	18955.2	34482.1	23814.4	27277.1	15570.6	17657.2	19466.2	22710.1	27071.9	19674.5
834.953	2	76.146	AAVENLPTFLVELSR[166.1094]	0	1	0	0	6.5705		0.86	8393610	ref|NP_058759.1 importin subunit beta-1 [Rattus norvegicus]	284.264	1	5	971.627	3992.48	6720.95	33458.3	4111.96	4732.33	4149.24	3294.4	3405.26	2600.41	8936.75	3640.4	3715.64	4137.93	2090.98	4571.23	6668.78	31865.5	4941.76	3468.64	3187.39	5596.49	2976.86	6700.35	3157.93	6523.74
613.345	2	26.93	VLANPGNSQVAR	0	1	0	0	6.1083		0.9	8393610	ref|NP_058759.1 importin subunit beta-1 [Rattus norvegicus]	334.255	1	5	531.876	2449.57	12917	10901.2	3102.23	9944.62	6696.94	6211.21	2438.74	4082.15	7960.45	2997.19	6377.48	6570.05	7559.96	7349.15	9462.01	7821.81	4458.66	8702.59	5378.35	6689.04	5179	6995.89	6335.63	6364.51
481.594	2	43.578	TTLVIMER	0	1	0	0	5.5824		0.87	8393610	ref|NP_058759.1 importin subunit beta-1 [Rattus norvegicus]	265.438	1	5	0	1280.39	1996.03	2124.69	784.147	1987.46	1766.52	2650.19	2985.89	1646.08	1864.71	2622.49	1818.32	2426.25	4008.04	2442.06	2227.49	2186.18	2394.1	2024.39	3048.11	2154.43	2251.35	2252.9	1418.26	2094.42
854.4125, 854.93604	2	63.298	FTPGTFTNQIQAAFR[166.1094]	0	1	0	0	7.860199928283691, 8.3927001953125		1	8393693	ref|NP_058834.1 40S ribosomal protein SA [Rattus norvegicus]	3507.947998046875, 6241.23779296875	1	11	412487	365844	106478	150163	605797	84541.1	29180.2	413986	678579	154767	44887	785449	130596	41922.5	34788.7	328540	82565.8	73280.7	395948	15718.3	16648.4	229111	235077	237436	223561	235094
602.326	2	35.27	FAAATGATPIAGR	0	1	0	0	7.5486	56.05	1	8393693	ref|NP_058834.1 40S ribosomal protein SA [Rattus norvegicus]	2838.57	1	11	121610	102930	120044	111762	76186.1	85459.1	94389.3	124624	53976.7	50080.7	86868.2	56510.7	60018.9	64490.6	133242	98683.8	92376.6	68315.8	92569.1	57265.3	51511.8	84882.2	74249.6	88799.3	78813.1	85186.4
870.98	2	55.977	AIVAIENPADVSVISSR	0	1	0	0	8.1323		0.92	8393693	ref|NP_058834.1 40S ribosomal protein SA [Rattus norvegicus]	3817.29	1	11	50765.8	75304.5	108275	109300	50463.5	92044.1	107155	85029.3	39968.5	58330.8	100150	32974.3	71482.4	96310.2	113211	84340.2	116900	71077.7	69514.4	93164.4	90531	76786.1	82633.6	80272.3	88234.5	81768.7
849.935	2	63.647	FTPGTFTNQIQAAFR	0	1	0	0	7.9606		1	8393693	ref|NP_058834.1 40S ribosomal protein SA [Rattus norvegicus]	2851.69	1	11	59203.9	81312.8	117088	154987	67244.8	96258	104796	106115	47167.8	49485.7	82673.5	44992.8	49373.2	70258.3	76546.1	83625.3	102679	67647.7	78128.5	66417.9	67710.2	74653.1	71120.6	82709.5	91358.6	79742.2
638.881	2	49.293	K[136.1092]SDGIYIINLK[136.1092]	2	0	0	0	6.7573		0.99	8393693	ref|NP_058834.1 40S ribosomal protein SA [Rattus norvegicus]	3507.95	1	11	84542.5	71819.7	46508.1	12175.9	83467.3	70769.5	86002.6	68881.6	76403.1	72479.1	45802.3	90262.5	102212	91325	108105	84103.2	74432.6	34046.8	77141.1	124221	114683	80267.3	73650	88639	85036.9	77879.1
568.324	2	56.671	SDGIYIINLK	1	0	0	0	7.3854		1	8393693	ref|NP_058834.1 40S ribosomal protein SA [Rattus norvegicus]	6241.24	1	11	18895.4	36625.5	39549.2	37030.9	27592.1	38995.7	44830.6	42134.4	23145.9	26040.1	36072.6	20050.5	30600.1	27378.6	46567.3	35852.5	41568.8	27019.2	33664.6	42845.3	43905	30265.2	31139.9	38455.3	36110.7	34253.4
653.826	2	43.631	YVDIAIPC[160.0307]NNK	1	0	0	0	8.0762		0.88	8393693	ref|NP_058834.1 40S ribosomal protein SA [Rattus norvegicus]	6241.24	1	11	56022.7	42842.4	45039.4	32360.4	28060.7	38476	50919.1	41509.5	14456.5	19428	32638.2	15714.1	23928.4	20143.3	36623.5	34637.7	40808.8	17076	22251.3	29467	38088.7	25435.5	27403	25166.3	19877.9	31135
607.333	2	35.237	FAAATGATPIAGR[166.1094]	0	1	0	0	8.461		1	8393693	ref|NP_058834.1 40S ribosomal protein SA [Rattus norvegicus]	6241.24	1	11	4644.7	7728.8	27004.9	211591	259.533	4956.71	10153.1	0	182.327	3334.77	38862.2	0	277.695	1448.01	1027.48	3440.22	25157.4	142665	1556.25	3935.41	6149.84	24316.1	18789.3	29318.5	26111.9	23716.5
456.782	2	40.23	LLVVTDPR	0	1	0	0	6.6715		0.97	8393693	ref|NP_058834.1 40S ribosomal protein SA [Rattus norvegicus]	2851.69	1	11	7683.82	11656	15080.7	20341.3	8009.12	14010.6	17474.7	12224.8	5125.99	6450.97	14826.4	4016.87	6261.17	10554.6	17257.1	10515.3	15156.6	6031.19	10732.5	6224.35	11124.5	10402.8	10144.1	13168.9	10537.4	11000.5
1079.52	3	68.228	GTISREHPWEVMPDLYFYRDPEEIEK	1	2	0	0	6.416		0.91	8393693	ref|NP_058834.1 40S ribosomal protein SA [Rattus norvegicus]	1588.81	1	11	5544.39	8119.07	4435.07	2530.58	8779.48	9327.88	6555.33	4655.35	7379.26	8462.45	4090.58	8708.64	9994.14	14407.1	6634.33	6983.35	6813.28	2383.38	9848.21	11259.4	9329.31	13608.5	7934.5	7687.59	8886.66	7774.31
873.097	3	79.247	FLAAGTHLGGTNLDFQMEQYIYK	1	0	0	0	6.5057		0.95	8393693	ref|NP_058834.1 40S ribosomal protein SA [Rattus norvegicus]	3817.29	1	11	1280.38	580.555	4780.65	2166.57	816.18	10962.2	9958.65	5083.29	1317.25	4110.01	5288.83	276.961	9721.32	11528.7	4421.66	2516.95	4241.07	761.826	1601.88	6891.08	7184.55	2408.61	1313.38	1338.33	1570.57	4084.86
624.805	2	29.63	VIGSGC[160.0307]NLDSAR	0	1	0	0	7.9916	53.8	0.73	8393706	ref|NP_058721.1 L-lactate dehydrogenase A chain [Rattus norvegicus]	3118.72	1	25	115156	159539	554055	320122	81815.7	216846	182001	386360	145271	184401	345352	99476.5	253225	408000	519750	634992	785173	328774	399595	530044	517601	486818	337257	409503	344588	349829
817.429	2	63.534	SADTLWGIQKELQF	1	0	0	0	6.7339		0.94	8393706	ref|NP_058721.1 L-lactate dehydrogenase A chain [Rattus norvegicus]	3893.61	1	25	205622	264113	219980	111886	293453	349112	249781	326841	288494	268829	164656	299481	298478	384875	294267	304713	289036	113642	344965	372917	355495	230710	234970	215319	260139	269671
528.328	2	63.12	DQLIVNLLK	1	0	0	0	8.7359		1	8393706	ref|NP_058721.1 L-lactate dehydrogenase A chain [Rattus norvegicus]	13118.9	1	25	270747	195261	373199	260376	48733.4	103505	107055	354587	78742.4	76113.9	157123	42929.1	115805	116604	553680	408365	551988	192632	287274	336555	242552	215973	221501	225862	222565	230389
829.432	2	77.659	DLADELALVDVIEDK	1	0	0	0	9.1844	72.25	1	8393706	ref|NP_058721.1 L-lactate dehydrogenase A chain [Rattus norvegicus]	13118.9	1	25	97218.4	228852	323821	226071	66177.7	73681.7	93415.4	322121	60350	73526.3	116818	47520.1	90831.1	33747.8	603408	384139	484339	165691	253119	282131	197754	215955	201342	179042	172466	199741
628.826	2	30.311	SLNPQLGTDADK	1	0	0	0	7.1358		0.76	8393706	ref|NP_058721.1 L-lactate dehydrogenase A chain [Rattus norvegicus]	8696.29	1	25	249105	208049	156298	107052	161846	193600	269224	136296	181553	198151	160563	208454	164749	224561	196141	174979	156086	141688	166000	228382	276069	211121	164352	206576	169510	188416
610.642	3	39.239	SLNPQLGTDADKEQWK	2	0	0	0	8.3296		1	8393706	ref|NP_058721.1 L-lactate dehydrogenase A chain [Rattus norvegicus]	13118.9	1	25	409658	150791	223874	109996	55295.5	57859.6	77615.8	233032	75742.6	45898.1	72930.9	58499.8	82616.8	70533.5	469018	272370	241940	103788	151032	170530	148125	194470	183375	186677	177512	160927
465.295	2	54.749	FIIPNVVK	1	0	0	0	7.8318	7.75	1	8393706	ref|NP_058721.1 L-lactate dehydrogenase A chain [Rattus norvegicus]	12027	1	25	114442	103775	203593	127284	26419.4	68037.8	88005.5	175687	45763.1	48271.5	88130.6	29635.9	82399.9	98322.7	352996	222036	314950	97989.3	148738	188572	134574	123687	129851	158612	150357	132885
532.335	2	63.056	DQLIVNLLK[136.1092]	1	0	0	0	8.0694		1	8393706	ref|NP_058721.1 L-lactate dehydrogenase A chain [Rattus norvegicus]	6134.63	1	25	738235	61691.8	126185	592021	52034.3	15555.1	13569.1	30137.4	58255	18608.6	113554	58189.8	17015.7	12162.5	5753.41	53607.3	127108	421910	44060.1	33919.7	38162.7	109312	117465	112414	104892	123033
1145.58	2	78.488	EDVFLSVPC[160.0307]ILGQN[115.0269]GISDVVK	1	0	0	0	7.1875	11.71	1	8393706	ref|NP_058721.1 L-lactate dehydrogenase A chain [Rattus norvegicus]	7963.43	1	25	75567.5	114115	166576	113968	33852.5	51548	66686.5	162678	48881.4	42744	99914.5	28661.1	60984.6	51820.6	303332	182705	230084	91860.6	124476	149883	112514	49641.3	30666.8	23262.4	21967.7	97535.7
564.629	3	50.109	FIIPNVVKYSPQC[160.0307]K	2	0	0	0	6.5325		0.98	8393706	ref|NP_058721.1 L-lactate dehydrogenase A chain [Rattus norvegicus]	4289.46	1	25	693824	65410.2	18497.1	34011.3	99836.3	9485.21	5708.95	68010.7	107275	30440.6	9093.65	150671	19380.2	4978.63	6821.9	53931	16288.1	43104.4	57322.3	5868.12	3173.39	54832.8	65391.2	68939.9	53608.7	69836.2
909.978	4	63.948	LGVHPLSC[160.0307]HGWVLGEHGDSSVPVWSGVNVAGVSLK	1	0	0	0	7.0764		0.88	8393706	ref|NP_058721.1 L-lactate dehydrogenase A chain [Rattus norvegicus]	7221.94	1	25	126576	62870	95776.5	81279.4	26086.7	39301.6	33624.2	111356	34244.3	28719.1	37630.3	32794.1	38315.8	36854.8	159484	130167	136526	57445.1	91884.9	73224.3	49253.6	59529.1	52957.2	62069.6	61612.4	68783.3
704.6969, 704.70465	3	80.882	GYTSWAIGLSVADLAESIMK	1	0	0	0	6.489299774169922, 6.5569000244140625		0.71, 0.83	8393706	ref|NP_058721.1 L-lactate dehydrogenase A chain [Rattus norvegicus]	5704.919921875, 7963.43017578125	1	25	30210.5	70224.7	65995.1	32703.2	51488.7	59636.6	78163.2	77993.8	91625	56429.2	51708.5	48431.4	44156.8	43389.4	53898.8	52529.2	47455.3	35208.4	51471.3	42760.2	64907.8	39874.8	45983.6	40578.3	40738.3	52702.5
1145.09	2	77.267	EDVFLSVPC[160.0307]ILGQNGISDVVK	1	0	0	0	7.9409		1	8393706	ref|NP_058721.1 L-lactate dehydrogenase A chain [Rattus norvegicus]	13118.9	1	25	48163.1	67326.8	93328.6	77517.6	19123.9	24025.3	26739	100442	18236	19236.9	41823.4	12732.9	22827.5	24560	163805	91919.6	123182	53629.5	58613.1	70998.4	52711.7	28883.4	20524.6	16731.2	14809.6	51675.7
972.563	2	90.081	LLIVSNPVDILTYVAWK	1	0	0	0	8.3509		1	8393706	ref|NP_058721.1 L-lactate dehydrogenase A chain [Rattus norvegicus]	13118.9	1	25	68809.4	61068.7	105284	95214.3	14201.3	19853	35723.3	106486	16365.8	17771.4	46360	12150.6	30469.5	8158.86	154333	80538.8	114463	55054.3	48389.1	42390.9	41185.9	995.779	500.701	930.353	1102	47112
535.285	2	32.075	EQWKDVHK	2	0	0	0	6.6019		0.86	8393706	ref|NP_058721.1 L-lactate dehydrogenase A chain [Rattus norvegicus]	6557.31	1	25	7341.05	26216.8	38438.4	25735.4	34194.7	29217.1	21327.4	32914.7	32815.1	16862.7	16197.1	28862.2	27509.5	28778.3	39401	43069.3	37276.5	37.225	43135.2	38908.3	21930.9	56994.1	30515.4	32464.4	27544.3	29507.5
563.799	2	46.663	SADTLWGIQK[136.1092]	1	0	0	0	6.9524		1	8393706	ref|NP_058721.1 L-lactate dehydrogenase A chain [Rattus norvegicus]	5704.92	1	25	15515.4	17968.7	25327.7	104924	8232.83	10419.3	13106.5	12558.7	11586.5	7309.67	18699	8411.23	14521.8	18410.6	25763.9	21117.2	38107.5	80677.4	25571	65933.3	62824.3	26708.4	30898.5	31780	30703.2	29083
776.359	2	39.637	VIGSGC[160.0307]NLDSARFR	0	2	0	0	6.6442		0.96	8393706	ref|NP_058721.1 L-lactate dehydrogenase A chain [Rattus norvegicus]	5704.92	1	25	431659	16609.2	7024.3	6177.6	18266.5	12406.7	11821.6	13702	11019.6	8375.33	8219.12	17828.5	13866	6503.11	18007.6	15715.4	7032.9	4316.26	17400	9810.17	9499.25	16076.5	15463.8	15338.2	13043.8	29007.3
499.954	3	31.877	IVSSKDYSVTANSK	2	0	0	0	6.4644		0.93	8393706	ref|NP_058721.1 L-lactate dehydrogenase A chain [Rattus norvegicus]	3118.72	1	25	189670	11885.8	10923.6	16382.6	5584.75	9546.07	12070.8	10654.1	8165.9	8317.69	17515.6	9789.72	15285.9	23752.2	25463	24647.5	18968.8	2360.77	16390.8	19513.5	14221.3	25891.9	20323.4	29090.9	18739.9	22606.3
625.828	2	43.648	QVVDSAYEVIK	1	0	0	0	7.8005		1	8393706	ref|NP_058721.1 L-lactate dehydrogenase A chain [Rattus norvegicus]	13118.9	1	25	156925	15623.2	23333.5	20504.1	4799.21	10678.8	12089.2	25979.9	4806.88	6921.83	12027.6	3607.92	9823.9	14550.3	36620.5	23139	29879.7	10025.1	15292.2	17878.4	9819.82	11006.8	12748.4	9435.81	6546.17	20162.5
462.301	2	41.581	LVIITAGAR[166.1094]	0	1	0	0	8.1474		1	8393706	ref|NP_058721.1 L-lactate dehydrogenase A chain [Rattus norvegicus]	7963.43	1	25	109949	6144.98	19662.3	107422	10.471	785.451	1281.19	0	6.136	1155.04	19653.9	6.559	833.445	1409.22	518.324	5991.17	23174.2	89257	3135.95	5336.27	6579.24	16498	18574.1	20424.2	17316	19005
492.733	2	23.184	DYSVTANSK	1	0	0	0	7.4211		1	8393706	ref|NP_058721.1 L-lactate dehydrogenase A chain [Rattus norvegicus]	13664.5	1	25	23548.7	25629.5	9233.47	8385.12	20168.8	3847.98	2810.37	26981	22279.2	8644.58	12759.8	27839.4	6403.01	7566.28	30177.9	24416.2	22945.7	13719.1	21522.7	15291.2	8877.53	23277.4	17120.2	13662.5	18868.8	16639.1
616.332	3	65.94	LKGEMMDLQHGSLFLK	2	0	0	0	6.3939		0.93	8393706	ref|NP_058721.1 L-lactate dehydrogenase A chain [Rattus norvegicus]	3893.61	1	25	5030.68	14002.1	5092.62	7256.68	15000.5	3928.72	6867.83	27799.1	16514	2586.39	9399.99	22539.4	4448.39	6573.52	18517.4	14266.1	5261.41	5877.47	18483.9	4335.71	4378.15	4084.78	6954.97	3243.17	3500.67	9437.75
744.392	2	56.031	LKKSADTLWGIQK	3	0	0	0	6.933		0.98	8393706	ref|NP_058721.1 L-lactate dehydrogenase A chain [Rattus norvegicus]	10427.1	1	25	13583.9	4506.77	16931.9	37931.3	5519.14	11798.7	11148.2	305.74	1880.93	6717.65	8597.26	1682.32	3556.07	5648.6	2147.29	2106.12	6731.85	30874.8	2764.15	4285.71	6376.27	6647.18	5920.07	5363.43	8005.36	8441.23
570.793	2	31.326	VTLTPDEEAR[166.1094]	0	1	0	0	8.5729		1	8393706	ref|NP_058721.1 L-lactate dehydrogenase A chain [Rattus norvegicus]	12027	1	25	10208.8	990.077	1447.38	6243.03	341.835	60.679	1245.02	1079.51	291.688	154.2	1026.65	95.437	20.946	1020.25	3533.37	2512.07	1953.35	9866.47	1177.25	566.254	3271.22	2834.97	789.811	3158.66	2080.59	2238.78
469.302	2	54.486	FIIPNVVK[136.1092]	1	0	0	0	7.7331		1	8393706	ref|NP_058721.1 L-lactate dehydrogenase A chain [Rattus norvegicus]	6134.63	1	25	36935.7	22.615	66.139	197.232	0	10.342	133.424	0	0	3.336	286.131	25.132	67.482	0	0	197.201	628.429	293.145	0	4.205	27.056	0	0	18.914	0	1556.66
738.028	3	69.736	LELQSALEEAEASLEHEEGK	1	0	0	0	9.429	77.71	1	8393807	ref|NP_058936.1 myosin-7 [Rattus norvegicus]	38629.3	1	199	1.7723e+06	3.79159e+06	1.05724e+06	275580	4.63069e+06	909229	594702	6765026	4785916	1.67554e+06	966109	6.25074e+06	1.49735e+06	605974	3.83042e+06	4075387	1.10495e+06	757912	4315289	1.02138e+06	314227	2.65388e+06	2.54882e+06	2.26892e+06	2.58795e+06	2.44229e+06
580.98285, 870.9696	2, 3	58.221	ILNPAAIPEGQFIDSR	0	1	0	0	9.5939	44.79, 44.91	0.99, 1.0	8393807	ref|NP_058936.1 myosin-7 [Rattus norvegicus]	38629.3	1	199	1.15435e+06	3.29364e+06	824313	199577	3967686	758919	738480	5752763	4.34161e+06	1389864	767890	5157639	1.22258e+06	559026	3.19095e+06	3.1874e+06	796712	331270	3.96599e+06	828163	431869	2.25743e+06	2412054	2489950	2.7927e+06	2.11251e+06
623.34875, 623.67065	3	57.311	ILNPAAIPEGQFIDSRK	1	1	0	0	6.539400100708008, 7.095300197601318		0.9, 0.92	8393807	ref|NP_058936.1 myosin-7 [Rattus norvegicus]	2182.988037109375, 29216.91015625	1	199	1.48416e+06	1.94731e+06	1.6428e+06	1.03599e+06	2.00103e+06	2.02774e+06	1.99684e+06	1.72283e+06	1.90447e+06	2.19576e+06	1.87222e+06	2298337	2.08796e+06	2.72307e+06	1.62336e+06	2.01447e+06	2.05087e+06	1504716	2.24867e+06	2.03782e+06	2.45233e+06	1.79649e+06	2188880	2.4585e+06	2278776	1.98382e+06
734.04895, 1100.5671	2, 3	67.841	GTLEDQIIQANPALEAFGNAK	1	0	0	0	9.723699569702148, 9.913999557495117	34.9, 89.39	1	8393807	ref|NP_058936.1 myosin-7 [Rattus norvegicus]	23622.439453125, 38629.30859375	1	199	1.05118e+06	3.08539e+06	765994	255243	3.48028e+06	646867	501597	5631408	3.37198e+06	1.11256e+06	635004	4376581	878797	294841	2.73619e+06	2.91686e+06	604940	393933	3.19695e+06	607014	323434	2.62658e+06	2.09499e+06	1.90469e+06	2348504	1.83367e+06
702.8574, 936.8058	3, 4	51.6	ALQEAHQQALDDLQAEEDKVNTLTK	2	0	0	0	8.4128999710083, 9.527600288391113	10.6, 48.28	0.97, 1.0	8393807	ref|NP_058936.1 myosin-7 [Rattus norvegicus]	23622.439453125, 35406.16015625	1	199	530065	2.70814e+06	559597	252258	3.17912e+06	585169	609104	5.22212e+06	3.35795e+06	947887	689600	4.0182e+06	936288	512702	2.91594e+06	2.85916e+06	624472	449397	2785431	623539	332413	1.63785e+06	1.65849e+06	1.64557e+06	1.70339e+06	1.65375e+06
570.6086, 855.4046	2, 3	53.279	NAYEESLEHLETFK	1	0	0	0	9.0246000289917, 9.874199867248535	37.77, 46.01	0.83, 1.0	8393807	ref|NP_058936.1 myosin-7 [Rattus norvegicus]	20299.94921875, 38629.30859375	1	199	972463	2113334	527301	141445	2.62711e+06	471898	301736	3.64912e+06	2782398	895519	519104	3.54581e+06	795104	392226	1.53714e+06	2.44593e+06	559213	385179	2.42469e+06	429022	143191	1.61726e+06	1.53437e+06	1557411	1.56992e+06	1.35752e+06
574.99, 861.9789	2, 3	39.928	VQLLHSQNTSLINQK	1	0	0	0	9.430500030517578, 9.553600311279297	1.46	0.9, 1.0	8393807	ref|NP_058936.1 myosin-7 [Rattus norvegicus]	19965.330078125, 38629.30859375	1	199	812730	2.22689e+06	454964	119697	2.59708e+06	467028	327030	3837487	2.80553e+06	767201	490194	2.95414e+06	785849	268160	2.10763e+06	2.05014e+06	469271	330041	2.22725e+06	385357	133509	1.55171e+06	1.46478e+06	1.62165e+06	1.43901e+06	1.30777e+06
533.95294, 800.42194	2, 3	42.31	ANDDLKENIAIVER	1	1	0	0	8.941900253295898, 9.621899604797363	48.23	1	8393807	ref|NP_058936.1 myosin-7 [Rattus norvegicus]	19073.7890625, 38629.30859375	1	199	855663	1.82395e+06	389150	74234.5	2227743	406267	232869	2.93635e+06	2.25713e+06	722091	417300	3.02888e+06	708082	289766	2.10689e+06	2.00573e+06	491373	275918	2382237	517770	117408	1278632	1.25014e+06	1.4189e+06	1.56557e+06	1.1912e+06
743.8712, 743.8753	2	39.907	LQDAEEAVEAVNAK	1	0	0	0	7.227499961853027, 9.744799613952637		0.72, 1.0	8393807	ref|NP_058936.1 myosin-7 [Rattus norvegicus]	3703.10498046875, 38629.30859375	1	199	799522	835222	460116	159819	2.07984e+06	517278	263724	3.0618e+06	2.25587e+06	756396	533343	2593229	808400	413632	1.88154e+06	1.86332e+06	491954	338555	1.9497e+06	400680	191291	1.34163e+06	1.33104e+06	1.39964e+06	1.27974e+06	1.12029e+06
709.365	2	40.93	LAEQELIETSER	0	1	0	0	9.7333		0.73	8393807	ref|NP_058936.1 myosin-7 [Rattus norvegicus]	38629.3	1	199	761747	721650	382562	118829	2.00344e+06	295497	114389	2.77616e+06	2.08745e+06	708426	417384	2686276	644232	284881	874256	1.84862e+06	467757	338591	1.98996e+06	412008	84408.8	692289	1.25451e+06	1.26112e+06	1.24561e+06	978882
654.66235, 981.4857	2, 3	70.489	NLQEEISDLTEQLGSTGK	1	0	0	0	9.244000434875488, 9.755900382995605	116.66, 22.77	1	8393807	ref|NP_058936.1 myosin-7 [Rattus norvegicus]	22432.55078125, 35406.16015625	1	199	689218	1.4242e+06	321302	74828.2	1.78113e+06	236239	175210	2.48398e+06	1779496	611824	263186	2.46203e+06	460511	107909	1.41036e+06	1.51637e+06	301160	219820	1.66056e+06	305077	89280.5	962412	959508	738166	865291	875963
576.321	2	34.073	NALAHALQSAR	0	1	0	0	9.5496	60.31	1	8393807	ref|NP_058936.1 myosin-7 [Rattus norvegicus]	38629.3	1	199	1.08796e+06	1.29998e+06	421871	169757	1.5153e+06	398069	360537	1.92178e+06	1.6832e+06	651650	408047	2.01473e+06	611544	389956	1.18674e+06	1.21433e+06	350126	351758	1.35826e+06	333392	147648	1.04173e+06	954418	1.04735e+06	951406	874862
515.802	2	46.424	EALISQLTR	0	1	0	0	9.4527	43.51	1	8393807	ref|NP_058936.1 myosin-7 [Rattus norvegicus]	38629.3	1	199	745416	1.14735e+06	316096	72445.3	1306555	304145	248388	1.67487e+06	1449897	560917	327644	1.78639e+06	513222	322720	934750	1.19364e+06	370180	232832	1.40312e+06	276588	117558	898236	850538	955921	928895	757532
503.27954, 754.4113	2, 3	41.988	LTYTQQLEDLKR	1	1	0	0	9.342700004577637, 9.857099533081055	57.09, 57.74	1	8393807	ref|NP_058936.1 myosin-7 [Rattus norvegicus]	23622.439453125, 35406.16015625	1	199	736286	1.09129e+06	237240	86497.1	1.2821e+06	257144	216634	1.81531e+06	1.30304e+06	440130	283785	1.70602e+06	418844	255778	1.30418e+06	1.38772e+06	308466	248844	1.47291e+06	365089	122675	811976	796555	938700	969465	754268
919.967	2	48.346	DLEEATLQHEATAAALR	0	1	0	0	9.9939	43.92	1	8393807	ref|NP_058936.1 myosin-7 [Rattus norvegicus]	38629.3	1	199	343028	1.19105e+06	240723	70345.4	1.41239e+06	230410	180607	2190136	1.55078e+06	421558	252369	1.91686e+06	414395	203976	1.39348e+06	1153429	292467	170516	1.32406e+06	282275	84985.5	852169	756382	827945	947124	748138
622.642	3	48.364	NAYEESLEHLETFKR	1	1	0	0	9.4288	35.22	1	8393807	ref|NP_058936.1 myosin-7 [Rattus norvegicus]	38629.3	1	199	667335	1.10974e+06	256194	58345.9	1.22015e+06	225416	149818	1.61506e+06	1.34091e+06	442288	250462	1619396	430874	191066	467459	1.09622e+06	267249	172674	1.30573e+06	191574	38413.1	733181	673061	868103	813160	648156
740.701	3	69.625	LELQSALEEAEASLEHEEGK[136.1092]	1	0	0	0		81.65	1	8393807	ref|NP_058936.1 myosin-7 [Rattus norvegicus]		1	199	8.28114e+06	387199	214601	219807	404693	71139.5	54084.8	7810.65	440430	258429	137784	561977	84056.6	45643.2	5828.72	433369	213878	797684	383189	77027.4	36085.2	682732	651633	581286	626195	626308
442.23972, 883.4662	1, 2	42.855	ILYGDFR	0	1	0	0	7.611400127410889, 9.264699935913086	37.71	0.92, 1.0	8393807	ref|NP_058936.1 myosin-7 [Rattus norvegicus]	38629.30859375, 9294.0517578125	1	199	469622	837128	327251	139973	1.02427e+06	405510	335813	1.33537e+06	1.08148e+06	493163	321436	1.36717e+06	467390	269885	783871	850202	307850	185832	1.242e+06	393113	240189	626426	610932	714466	749812	623206
947.967	2	50.434	HADSVAELGEQIDNLQR	0	1	0	0	9.927	79.11	0.89	8393807	ref|NP_058936.1 myosin-7 [Rattus norvegicus]	38629.3	1	199	288481	841102	216006	74534.4	1.06532e+06	182898	143456	1.62115e+06	1.14147e+06	313294	200656	1.38396e+06	309444	160370	991337	918284	224044	126850	946449	224991	91940.3	576412	587840	546403	552161	549154
773.413	2	37.183	KLAEQELIETSER	1	1	0	0	9.7156	66.3	1	8393807	ref|NP_058936.1 myosin-7 [Rattus norvegicus]	38629.3	1	199	336130	866748	183716	26790.9	1.08227e+06	189991	105380	1.44e+06	1.1558e+06	329752	189039	1.40926e+06	355912	133563	904844	892402	175600	104079	1.0118e+06	189547	39038.3	668233	592493	617820	575803	543040
939.984	2	62.78	LLSNLFANYAGADAPVDK	1	0	0	0	9.7764	100.04	1	8393807	ref|NP_058936.1 myosin-7 [Rattus norvegicus]	35406.2	1	199	297949	790322	205875	54331.1	881930	249720	234253	1.35193e+06	895238	391477	177806	1.21021e+06	361583	136013	760000	800650	191064	100843	1.00597e+06	249300	176331	530240	554454	565237	592317	510601
758.395	2	44.626	LLGSLDIDHNQYK	1	0	0	0	9.6374	80.49	1	8393807	ref|NP_058936.1 myosin-7 [Rattus norvegicus]	38629.3	1	199	336208	741415	194654	94313	887890	186709	205226	1.23688e+06	823017	334750	224303	1.18601e+06	291106	107153	710116	803667	216850	138330	924015	184792	132274	515377	499950	533709	614190	484916
581.79846, 581.7988	2	51.653	DFELNALNAR	0	1	0	0	6.722700119018555, 9.405400276184082		0.99, 1.0	8393807	ref|NP_058936.1 myosin-7 [Rattus norvegicus]	2096.8701171875, 35406.16015625	1	199	318595	638440	222579	583453	685707	165917	167207	1.02745e+06	722891	264760	270252	936485	242870	172714	735370	726228	300479	569925	694128	208315	149529	533183	512183	534029	570048	478110
729.878	2	36.71	IEDEQALGSQLQK	1	0	0	0	9.7405	84.93	1	8393807	ref|NP_058936.1 myosin-7 [Rattus norvegicus]	35406.2	1	199	182167	339093	188543	247110	905655	175163	101196	1.27138e+06	927324	316760	211485	1.15882e+06	286658	170613	395629	855445	187952	232457	840584	188893	63348	545536	543331	545984	527318	456338
635.65393, 952.9731	2, 3	50.605	HADSVAELGEQIDNLQR[166.1094]	0	1	0	0	9.219	55.86	0.99, 1.0	8393807	ref|NP_058936.1 myosin-7 [Rattus norvegicus]	29216.9	1	199	5999573	220949	133642	393623	235652	48077.1	55407.2	9422.35	271198	144078	144812	270631	55623.3	60369.2	13241.4	265006	148198	575883	197799	63342	44748.1	474940	474937	547679	502509	454054
783.89	2	46.513	DVFVPDDKEEFVK	2	0	0	0	9.6444		1	8393807	ref|NP_058936.1 myosin-7 [Rattus norvegicus]	35406.2	1	199	1.64123e+06	350772	128094	13626	760291	100080	15822.1	1.23118e+06	825924	209321	59990.4	1.04876e+06	162162	44988.7	479676	820002	140487	32230.8	963476	112734	12858.2	470892	427878	473080	479289	440194
494.91382, 741.86456	2, 3	22.158	KVQHELDEAEER	1	1	0	0	8.68019962310791, 9.68239974975586	20.3	1	8393807	ref|NP_058936.1 myosin-7 [Rattus norvegicus]	19073.7890625, 38629.30859375	1	199	395325	834594	165849	34009.9	939054	176116	75639.8	1.32068e+06	964012	276881	139517	1.14919e+06	282401	55343.3	592092	690206	123401	101109	674267	119070	16763.1	493056	532296	365642	431167	437907
721.387	2	64.727	NNLLQAELEELR	0	1	0	0	9.5666		1	8393807	ref|NP_058936.1 myosin-7 [Rattus norvegicus]	35406.2	1	199	98177.6	633532	151100	183448	775270	125702	78028.5	1139510	799931	255541	134493	1.0365e+06	223688	69178.3	675222	710071	147508	138944	760959	154014	32065.6	411278	426266	406025	447870	400573
677.817	2	23.692	VQHELDEAEER	0	1	0	0	9.7352	37.02	1	8393807	ref|NP_058936.1 myosin-7 [Rattus norvegicus]	38629.3	1	199	371118	591732	185785	181267	705983	164661	99654.8	1.00432e+06	824276	316115	140387	1.03517e+06	284723	76377.7	549307	516113	106865	136689	483070	120135	43602.5	435691	437734	308214	329056	377922
529.6119, 793.8912, 793.89966	2, 3	35.116	VRELENELEAEQK	1	1	0	0	7.021900177001953, 9.209199905395508, 9.479700088500977		1	8393807	ref|NP_058936.1 myosin-7 [Rattus norvegicus]	10472.9296875, 29216.91015625, 38629.30859375	1	199	202269	242913	179225	205437	439626	177187	404436	556635	495597	289869	820830	592293	303051	517494	221819	388340	172120	281232	418474	202189	316713	366758	366831	384075	361870	356291
496.58777, 744.3593, 744.3693	2, 3	34.593	ELENELEAEQKR	1	1	0	0	7.017099857330322, 8.922800064086914, 9.461400032043457	61.42	1	8393807	ref|NP_058936.1 myosin-7 [Rattus norvegicus]	15560.419921875, 18670.9296875, 30754.7109375	1	199	750807	508308	172271	156805	531257	128750	110635	754015	555568	202969	124011	712298	199023	133127	506742	498870	151418	24392.8	531958	149368	105674	378763	349637	337937	335514	336405
734.899	4	49.029	KALQEAHQQALDDLQAEEDKVNTLTK	3	0	0	0	8.1879		0.89	8393807	ref|NP_058936.1 myosin-7 [Rattus norvegicus]	35406.2	1	199	174711	344882	169531	53607.1	402337	283096	258974	361131	429243	297346	208325	481356	336233	456905	325421	317543	247444	115206	372818	320175	304219	299377	296483	329985	308652	299800
736.72	3	68.02	GTLEDQIIQANPALEAFGNAK[136.1092]	1	0	0	0		49.8	1	8393807	ref|NP_058936.1 myosin-7 [Rattus norvegicus]		1	199	4101503	159690	84531.5	106402	141822	21236.8	17830.8	645.237	164653	97447.6	57645.1	154847	22556.6	14534.8	2665.83	116231	74019.6	298403	134626	22262.1	14607.3	451610	338318	298026	341486	289504
778.3942, 778.40704	3	43.924	ENKNLQEEISDLTEQLGSTGK	2	0	0	0	6.941500186920166, 7.242000102996826		0.97, 0.99	8393807	ref|NP_058936.1 myosin-7 [Rattus norvegicus]	20299.94921875, 6159.919921875	1	199	150834	424476	83782.3	39094.9	521609	104631	95696.1	729860	538255	140878	103934	661966	169970	236254	445349	446700	100856	86458.2	507289	95942	59845.7	266446	257235	333207	335706	277451
947.1352, 947.1362	3	60.083	KRSEAPPHIFSISDNAYQYMLTDR	1	2	0	0	7.3917999267578125, 7.668900012969971		0.89, 1.0	8393807	ref|NP_058936.1 myosin-7 [Rattus norvegicus]	21723.650390625, 23818.849609375	1	199	745067	262804	166310	127979	378512	149579	169476	314875	359231	227151	135874	381392	194236	226275	222268	256848	172417	200775	235201	142450	125715	263437	272404	264957	282225	251098
628.272	2	21.03	EQYEEETEAK	1	0	0	0	9.4127	25	1	8393807	ref|NP_058936.1 myosin-7 [Rattus norvegicus]	35406.2	1	199	222148	421008	88268.8	35151.8	451638	103359	68867	769540	537516	127467	90997.7	625825	141968	60128	482217	343683	99961.8	69665.3	381391	78293	33267.4	288899	271458	213924	248159	250192
665.682	3	41.834	RDLEEATLQHEATAAALR	0	2	0	0	9.3734	10.17	0.78	8393807	ref|NP_058936.1 myosin-7 [Rattus norvegicus]	38629.3	1	199	128871	372097	60334.2	13849.3	436590	58259.7	52371.4	649372	491441	119359	62551.4	570329	120170	82732.5	438773	407771	72242.1	52160.6	461091	78191.5	23855.6	236679	226936	290810	286278	231725
728.36053, 970.4812	3, 4	74.774	QLEAEKLELQSALEEAEASLEHEEGK	2	0	0	0	7.797999858856201, 7.931300163269043		0.97, 1.0	8393807	ref|NP_058936.1 myosin-7 [Rattus norvegicus]	23622.439453125, 35406.16015625	1	199	3.90907e+06	107344	37936.4	60780.2	127103	12760.4	10522.9	90185.9	112718	58139.1	37645.6	127081	25831.4	18273.7	45520.4	90117.1	32762	262694	96679.8	16312	7486.59	147583	126079	100063	90358.7	230042
701.385	2	62.064	RDIDDLELTLAK	1	1	0	0	7.1558		1	8393807	ref|NP_058936.1 myosin-7 [Rattus norvegicus]	23622.4	1	199	793296	54691.5	217833	1.53292e+06	20104.2	108814	160509	15725	29673.1	56710.4	256029	13281.6	35897.4	72568.6	11930	25550	208062	920388	15415.1	28308.6	47929.8	197774	195539	199487	222246	217627
889.5	1	27.509	INATLETK	1	0	0	0	9.4777		0.79	8393807	ref|NP_058936.1 myosin-7 [Rattus norvegicus]	38629.3	1	199	117866	210955	66575.4	57553.3	317267	127563	135309	422252	350479	153846	145368	377905	195963	126428	198277	355946	107303	95710.6	367349	163504	101878	168614	314530	283091	290453	210079
985.49	2	70.52	NLQEEISDLTEQLGSTGK[136.1092]	1	0	0	0		113.36	0.71	8393807	ref|NP_058936.1 myosin-7 [Rattus norvegicus]		1	199	2738698	69090.7	59599.5	179840	87090.4	18367.5	22919.8	8969.18	85756.8	81608.5	50158.8	107258	26858.5	12422.2	6810.77	74829	62224.7	290744	80377.4	25334.9	13246.9	198112	183368	186687	201896	194891
480.254	2	24.588	LYDNHLGK	1	0	0	0	8.7337		0.78	8393807	ref|NP_058936.1 myosin-7 [Rattus norvegicus]	38629.3	1	199	112007	89641.4	13448.6	28675.1	132022	39332.9	13329.4	243378	186735	20536.3	95001.6	92707.1	39955.3	66102.8	345056	589749	124617	75225.5	588599	107987	43222.8	330334	320512	464286	493366	186233
438.2682, 656.8953	2, 3	50.941	LQDLVDKLQLK	2	0	0	0	7.710000038146973, 9.21500015258789	8.21	1	8393807	ref|NP_058936.1 myosin-7 [Rattus norvegicus]	15560.419921875, 38629.30859375	1	199	212398	332402	74049.5	28021.3	351423	67067.2	39365.1	444543	409790	132195	64489.4	463169	130207	36126	263560	242159	66313.2	46613.7	321327	59304.4	15767.2	196052	197634	223998	237224	186208
473.2602, 709.382	2, 3	30.754	KGSSFQTVSALHR	1	1	0	0	9.25570011138916, 9.37339973449707	14.64, 25.47	1	8393807	ref|NP_058936.1 myosin-7 [Rattus norvegicus]	29216.91015625, 38629.30859375	1	199	30110.3	300296	67817.7	25088.4	354411	84015.1	95658.8	492997	393726	136408	76267.7	525693	126281	54533.7	258940	254258	55985.4	58636	315912	58728.7	52822.9	197234	166005	192174	181651	182226
943.992	2	62.665	LLSNLFANYAGADAPVDK[136.1092]	1	0	0	0		119.77	1	8393807	ref|NP_058936.1 myosin-7 [Rattus norvegicus]		1	199	2.69721e+06	55419.8	47995.6	55358.2	73794.1	12987.3	15793.8	15865.3	64629.8	66288.6	32781.7	92428.4	15220.3	6677.2	13910.9	75093.6	51223.8	153783	82206.2	21142.7	24290.1	188494	203311	210251	220311	179859
659.363	2	39.177	LEAQTRPFDLK	1	1	0	1	9.2005	30.5	1	8393807	ref|NP_058936.1 myosin-7 [Rattus norvegicus]	35406.2	1	199	86103.6	334428	69588.9	17001.7	442821	57235.3	12603.8	454429	481318	99127.4	21482.6	624129	96749.1	34896.1	59778.6	310367	34288.3	4744.59	360398	16011	6850.97	203479	181680	181732	184653	175036
509.285	3	41.965	LTYTQQLEDLK[136.1092]R[166.1094]	1	1	0	0		48.2	0.77	8393807	ref|NP_058936.1 myosin-7 [Rattus norvegicus]		1	199	2.05959e+06	54363.6	33693.9	60332.3	65821.9	26355.3	63779.3	14360.9	68132.1	55989.3	64957.1	73379.9	51081.3	97471.1	14757.5	77880.7	58770.7	272714	70398.2	45603.5	49702.8	212962	204315	252961	250328	171988
706.34	2	25.032	ELTYQTEEDRK	1	1	0	0	9.3943	24.02	1	8393807	ref|NP_058936.1 myosin-7 [Rattus norvegicus]	35406.2	1	199	102041	260905	76257.1	46123	297243	74733.1	54246.1	524456	301056	103631	79345.9	398431	108081	43811.6	251682	408218	57047.7	63705.6	265183	45720.3	27372.7	169511	184887	169295	165893	171155
617.6949, 926.02856	2, 3	69.21	VQLLHSQNTSLINQKK	2	0	0	0	6.9928998947143555, 7.574900150299072		0.73, 0.99	8393807	ref|NP_058936.1 myosin-7 [Rattus norvegicus]	20732.150390625, 29216.91015625	1	199	178176	172247	134671	77093.7	173260	193463	152614	134931	160385	164044	102595	181053	169139	176009	170959	185922	161383	82304.8	191326	206860	189641	176831	178691	168043	168440	162003
935.14185, 935.154	3	69.514	QEAHFSLIHYAGTVDYNILGWLQK	1	0	0	0	6.878699779510498, 7.1981000900268555		0.87, 0.99	8393807	ref|NP_058936.1 myosin-7 [Rattus norvegicus]	19965.330078125, 9207.853515625	1	199	111574	145235	132873	69183.4	154048	163537	143769	122059	173606	164293	136219	193085	170829	215688	156519	170924	148179	86879	171802	195883	208666	171262	162952	153770	174540	155895
1150.04	2	50.07	NDLQLQVQAEQDNLADAEER	0	1	0	0	9.4605		0.77	8393807	ref|NP_058936.1 myosin-7 [Rattus norvegicus]	38629.3	1	199	51725.4	80664.4	49573.7	74279.7	333740	66508.5	24833.8	404231	295810	139477	157507	430670	143013	69204.9	48232.2	213388	66968.3	20897.1	284494	85637.4	23157.6	95731.2	202540	172445	205810	149622
838.919	2	40.769	LEEAGGATSVQIEMNK	1	0	0	0	7.5327		1	8393807	ref|NP_058936.1 myosin-7 [Rattus norvegicus]	19073.8	1	199	55856	151736	144251	64961.5	163770	164050	153404	170990	164818	150486	136809	181945	145913	134141	187929	173364	146702	90881.5	185706	161280	181235	166325	149718	132236	137016	147821
520.806	2	46.31	EALISQLTR[166.1094]	0	1	0	0	9.1026	42.46	1	8393807	ref|NP_058936.1 myosin-7 [Rattus norvegicus]	29216.9	1	199	1.644e+06	92382.5	43373.4	32145.6	90278.3	24294.9	17513.8	7225.69	99173.5	70003.6	36629.3	120698	31937.3	30116.9	8218.16	115983	63914.8	157049	110500	24597.9	19323.8	204598	190699	220937	200607	146248
816.442	2	53.033	GQN[115.0269]VQQVAYAIGALAK	1	0	0	0	6.6608		0.93	8393807	ref|NP_058936.1 myosin-7 [Rattus norvegicus]	11124.7	1	199	117532	138002	82845.8	49238.3	138936	116219	125689	108917	159835	147764	112913	192283	163883	182157	139057	166923	137897	90012.1	191533	211598	183084	181696	165769	168101	181778	146147
856.413	2	67.497	LQNEIEDLMVDVER[166.1094]	0	1	0	0	9.0578		1	8393807	ref|NP_058936.1 myosin-7 [Rattus norvegicus]	15560.4	1	199	180409	70111.2	156151	169552	41404.2	188326	275242	108208	42958.7	168924	287872	43090.7	191738	192345	164558	126599	197374	212102	91255.7	214468	312616	44252.6	29733.9	23568.9	25461.8	142333
612.365	2	46.586	EALISQLTRGK[136.1092]	1	1	0	0	6.6328		0.93	8393807	ref|NP_058936.1 myosin-7 [Rattus norvegicus]	11124.7	1	199	1529.29	146801	83752	30028.9	150474	160317	118653	150824	207885	145644	132175	134404	181527	234685	198204	99592.1	135988	97503.9	170433	169100	183743	138312	135028	174391	143570	140983
449.259	3	35.654	AKLQTENGELSR	1	1	0	0	6.9977		1	8393807	ref|NP_058936.1 myosin-7 [Rattus norvegicus]	19884.6	1	199	68711.2	260589	66961.8	85719.4	240491	31088.8	14079.1	479767	204701	48485.6	24298.2	273756	38742.9	11697	317781	262462	43280.7	44452	279578	45849.9	10984.4	176187	150375	164927	135369	139213
447.24387, 893.4752	1, 2	42.769	ILYGDFR[166.1094]	0	1	0	0	8.128999710083008, 8.374500274658203		0.89, 1.0	8393807	ref|NP_058936.1 myosin-7 [Rattus norvegicus]	15560.419921875, 20299.94921875	1	199	1.9477e+06	55582.1	33880.8	50263.3	64638.2	11587.1	19406.9	656.156	78205.5	45734.6	30347.8	93014.2	14092.8	10277.7	4957.34	69833	41123.5	123709	73736.2	14063.9	10033.5	138983	137500	173345	177823	136820
473.5978, 709.89056	2, 3	37.053	KKDFELNALNAR	2	1	0	0	8.809900283813477, 9.268400192260742		1	8393807	ref|NP_058936.1 myosin-7 [Rattus norvegicus]	29216.91015625, 35406.16015625	1	199	109082	187662	60264.6	65073.2	201748	75294.3	73323.5	286484	217758	99440.3	61933	252280	101978	79220.4	169529	171203	64207.7	63623	214987	77854.3	59937.6	134763	132471	150744	135723	129863
815.4078, 815.94727	2	59.669	GQNVQQVAYAIGALAK	1	0	0	0	8.09689998626709, 9.85990047454834	59.22	1	8393807	ref|NP_058936.1 myosin-7 [Rattus norvegicus]	14331.8203125, 35406.16015625	1	199	139928	170653	103272	67930.5	173505	136842	123367	242473	184885	115208	94172.8	194186	112566	99167.9	139974	129655	84537.8	47213.9	158378	84304.7	91096.6	131626	130857	139953	135016	129231
534.952	3	37.666	ERLEAQTRPFDLK	1	2	0	1	7.4976		1	8393807	ref|NP_058936.1 myosin-7 [Rattus norvegicus]	29216.9	1	199	120588	168886	33783.6	46108.7	259932	33577.4	27546	321710	309160	73484.5	39916	343759	77916	31552.7	157548	191341	32124.5	48797	183171	35716.2	7700.8	127568	128680	131419	114877	121874
349.17798, 349.18216, 523.2549	2, 3	36.924	DIGAKGLNEE	1	0	0	0	6.393899917602539, 7.015500068664551, 7.434899806976318		0.7, 0.81, 1.0	8393807	ref|NP_058936.1 myosin-7 [Rattus norvegicus]	29216.91015625, 5911.046875, 7795.462890625	1	199	203369	154489	59519.2	22327.7	156336	80174.3	111216	216378	244522	75475.3	76139.5	170295	144123	120383	188798	96968.5	48832.9	35226.5	90885.9	85733.9	77319.6	138970	121710	155885	106022	119244
682.823	2	23.785	VQHELDEAEER[166.1094]	0	1	0	0	9.3073	37.09	1	8393807	ref|NP_058936.1 myosin-7 [Rattus norvegicus]	29216.9	1	199	1.60926e+06	64730	42862.6	43767.1	65097.5	18893.6	11112.4	6789.51	73903	55592.6	22774.6	92596.8	22385.4	6751.43	4693.51	49961.6	24562.9	89867.5	33761.1	20889.9	18423.6	106892	104278	71051.7	72814.1	109349
639.357	4	57.811	GTLEDQIIQANPALEAFGNAKTVR	1	1	0	0	7.2248		0.72	8393807	ref|NP_058936.1 myosin-7 [Rattus norvegicus]	15560.4	1	199	26219.9	112919	83175.2	38992.4	119202	101631	112758	69385.6	110450	136276	104020	128823	114047	132438	108285	101269	99115.1	52187	117090	135556	154807	112922	113158	128701	128024	105658
587.3102, 880.4443	2, 3	32.606	LQTENGELSRQLDEK	1	1	0	0	7.149499893188477, 7.489500045776367		0.99, 1.0	8393807	ref|NP_058936.1 myosin-7 [Rattus norvegicus]	20299.94921875, 35406.16015625	1	199	77060.8	150285	45817.7	22502.7	157567	74978.5	75956.3	163844	199058	109217	54402.4	238015	105939	84174.3	142721	135331	56207.8	43775.7	133265	73278	67451.4	109630	90578.2	117831	99173.2	105122
687.012	3	59.065	VKLEQQVDDLEGSLDQDK	2	0	0	0	7.2769		1	8393807	ref|NP_058936.1 myosin-7 [Rattus norvegicus]	22432.6	1	199	187534	112292	228583	282573	57549.7	55752.6	61215.4	27319.3	73127	135185	98382.2	35823.7	56286.8	53188.2	39426.8	65421.4	131727	316880	50064.8	60785.2	86176.8	94992.9	100034	107270	107249	104994
581.641	3	32.517	VRELENELEAEQKR	1	2	0	0	9.0687		1	8393807	ref|NP_058936.1 myosin-7 [Rattus norvegicus]	38629.3	1	199	87359.4	109977	51500.5	17055	213906	54545.8	21683.8	226029	252032	85477.4	42353.6	292138	93121.6	32483.8	67979.4	125809	46960.8	869.63	190119	40938.3	14138.9	114734	119746	129621	111566	101686
875.11	3	58.507	KKM[147.0354]DADLSQLQTEVEEAVQEC[160.0307]R	2	1	0	0	8.0659		1	8393807	ref|NP_058936.1 myosin-7 [Rattus norvegicus]	38629.3	1	199	269604	91587.4	67393.4	42131.1	90077	76800.1	101643	91760	86999	89345.3	77383.4	114757	89255.3	91618.7	80672	91372.3	89071	59647.8	134408	89555.3	110955	91324.8	92942.6	85888.9	103760	96398.1
632.28	2	20.9	EQYEEETEAK[136.1092]	1	0	0	0	7.8403	29.86	0.79	8393807	ref|NP_058936.1 myosin-7 [Rattus norvegicus]	12719.8	1	199	1.58827e+06	25260.7	33779.7	61365.6	29427.8	7567.21	4843.76	1284.71	33900.2	25464.5	24973.3	40952.8	5266.73	2420.11	1643.45	25145.3	52582.2	99080.5	24876.3	5837.31	3947.69	83607.3	83684.3	62480	81030	96347.6
772.3975, 772.3983	2	43.465	VVDSLQTSLDAETR[166.1094]	0	1	0	0	8.387800216674805, 8.930299758911133		0.9, 1.0	8393807	ref|NP_058936.1 myosin-7 [Rattus norvegicus]	19073.7890625, 23622.439453125	1	199	1.1039e+06	62725.6	44811	26676.7	48161.9	9531.92	15902.3	5965.8	49766.2	36578.9	12837.6	73233.2	9425.46	13833.7	21221.4	73358.2	29069.5	91480.5	54318.3	8990.04	8688.77	123776	119812	144942	133003	92880.4
948.791	3	51.184	KMEGDLNEMEIQLSHANRMAAEAQK	2	1	0	0	6.9972		0.97	8393807	ref|NP_058936.1 myosin-7 [Rattus norvegicus]	12719.8	1	199	53770.9	51831.6	131416	516875	35705.1	81121.9	99195.9	49404.2	36210	87496	113291	13310.5	21555.3	41048.3	86637.5	29757.1	104812	278567	13154.2	19546.9	33752.4	72777.9	73282.3	87600.8	101535	89346.2
748.397	2	63.935	SAYLMGLNSADLLK	1	0	0	0	9.2276	63.92	1	8393807	ref|NP_058936.1 myosin-7 [Rattus norvegicus]	38629.3	1	199	37231.9	127303	31732.1	22114.3	164319	50819.2	52568.5	368461	115971	42688.8	39950.3	169483	37477.4	32109.7	98409.4	122961	24341	40758.9	117916	19879.9	27498.5	96864.7	97678.6	97407.8	107499	85737.7
916.449	2	60.135	LEQQVDDLEGSLDQDK	1	0	0	0	6.407		0.86	8393807	ref|NP_058936.1 myosin-7 [Rattus norvegicus]	5911.05	1	199	193184	91325.7	72536.9	115227	121314	47303.7	53938.9	130163	79848.4	78266.1	47078	109667	48292.6	30169.2	42555.1	88933.4	62751.7	67603.9	100753	49596.6	45842.9	84530	90742.7	76260.3	89877.8	80710.5
784.3529, 1176.0261	2, 3	70.76	MDADLSQLQTEVEEAVQEC[160.0307]R	0	1	0	0	7.237500190734863, 9.218700408935547		0.97, 1.0	8393807	ref|NP_058936.1 myosin-7 [Rattus norvegicus]	19073.7890625, 38629.30859375	1	199	15070	130989	23259.1	8295.38	159381	14580.6	8528.56	421418	139504	31184.9	24828.1	197867	30257.3	2876.65	141451	134711	17663.9	18805.8	146186	9554.06	4260.15	76100.7	75815.1	52797.3	71869.2	78290.1
505.49854, 675.0107, 1012.00745	2, 3, 4	44.266	KHADSVAELGEQIDNLQR	1	1	0	0	7.542699813842773, 7.561800003051758, 8.525699615478516		0.93, 1.0	8393807	ref|NP_058936.1 myosin-7 [Rattus norvegicus]	14948.1298828125, 15560.419921875, 38629.30859375	1	199	79245.3	90418.9	39960.5	27551.5	104605	53469.7	49668.3	105747	117451	67654.2	49607.7	141502	69593.4	64152.3	84693	94384.3	51345.4	63861.3	128046	57740.7	49913.6	78289.9	70547.6	86028	87002.6	76499.2
781.75464, 782.09503	3	61.246	QRYRILNPAAIPEGQFIDSR	0	3	0	0	6.861100196838379, 6.912600040435791		0.76, 0.94	8393807	ref|NP_058936.1 myosin-7 [Rattus norvegicus]	14948.1298828125, 15560.419921875	1	199	24302.7	74150.2	55404.4	33806.1	80278.3	73794.2	76757.3	94309.6	80298.7	76833.7	73623.8	91299.1	81729.7	79006.4	74113.2	74332.9	82073.7	61079	111292	99755.4	90777.8	77817.2	81349.9	80690.5	78236.3	76284.5
904.431	3	73.287	RSEAPPHIFSISDNAYQYMLTDR	0	2	0	0	7.1541		1	8393807	ref|NP_058936.1 myosin-7 [Rattus norvegicus]	30754.7	1	199	44515.8	73999.3	66341.7	42202.9	80248.1	85363.5	71492	62146.2	90509.7	96931.9	80824.3	94250.4	81712.5	68300.6	64125.4	71182.7	74603.7	42779.1	92785.9	101882	110695	69269.9	71926.6	77405.2	66601.7	75283.8
666.00446, 666.00745	3	50.268	HRLQNEIEDLMVDVER	0	2	0	0	6.907599925994873, 7.009799957275391		0.97, 1.0	8393807	ref|NP_058936.1 myosin-7 [Rattus norvegicus]	19965.330078125, 6159.919921875	1	199	107537	27270.3	53216.5	100253	23037.6	69669.5	82315.3	26810.6	16577.1	52696.3	93909.9	17633.4	57407.5	101470	57711.1	58017.4	110548	92470.9	38987.8	101546	133672	79486.7	78293.6	85361.2	82410.9	69932.3
805.4042, 805.4046	3	63.952	ELQARIEELEEELEAERTAR	0	3	0	0	6.740499973297119, 7.070099830627441		0.77, 0.97	8393807	ref|NP_058936.1 myosin-7 [Rattus norvegicus]	12719.759765625, 9207.853515625	1	199	125529	86317.8	64333.9	138872	86123.1	62223.3	56074	78098.1	71752.8	58028.2	61360.1	80730	54338.9	49038	51621.5	71614.3	53654.6	92743.3	76138.8	54241.5	59153.7	60751.3	60014.9	45139.3	47192.1	69803.4
768.433	2	73.443	VIQYFAVIAAIGDR	0	1	0	0	9.0776		0.82	8393807	ref|NP_058936.1 myosin-7 [Rattus norvegicus]	35406.2	1	199	14855.4	120865	34294	30437.9	121208	40617.5	40376.3	202335	102048	84479.9	54525.4	207955	67859.3	32171.3	101692	107076	26713.7	27893.9	138332	37918.1	30928.8	33192.9	21681.7	22296.4	20936.8	68907.7
874.442	2	67.531	LELDDVTSNMEQIIK	1	0	0	0	9.4275		1	8393807	ref|NP_058936.1 myosin-7 [Rattus norvegicus]	38629.3	1	199	16244.1	112901	30112.2	12581.5	135578	14939.4	6805.61	347240	110009	31987.5	26506.9	146260	18400.4	2903.25	87461.6	112166	16800.8	28338.9	114765	12723.8	2745.16	72000	70600.1	59335	64314.8	66148.8
466.2383, 466.24857, 931.4864	1, 2	25.34	SNAAAAALDK	1	0	0	0	8.09280014038086, 8.6496000289917, 9.146300315856934		1	8393807	ref|NP_058936.1 myosin-7 [Rattus norvegicus]	20732.150390625, 30754.7109375, 38629.30859375	1	199	12366.5	23836	16905.8	18995.5	33344.2	31374.3	22186	36846.5	38402.9	19581.8	57389.7	33294.4	38317.4	94287.1	208498	189391	49885.8	50034.6	187381	58853.3	57711.6	59462.8	67254.6	110655	126572	65713.1
799.438	2	56.215	RNNLLQAELEELR	0	2	0	0	9.2196		1	8393807	ref|NP_058936.1 myosin-7 [Rattus norvegicus]	35406.2	1	199	19712.1	101347	26968.7	4328.28	123176	25395.7	14932	192086	140859	38730.6	18488.4	179062	41044.4	14727.7	115326	101386	21170.7	11629.7	103293	28966.4	9257.43	51148.3	59826	48102.3	66108.3	62282.9
727.691	3	53.111	AYKRQAEEAEEQAN[115.0269]TNLSK	2	1	0	0	6.8205		0.88	8393807	ref|NP_058936.1 myosin-7 [Rattus norvegicus]	7828.25	1	199	13724.7	81890.6	49031.6	20628.6	96775.4	41061.2	39551.1	108970	68674.6	46970.8	29284.7	106568	38063.5	45706.6	77937.5	85757.4	51566.3	26361.2	102967	57186.9	51783.8	68454.7	64730.8	62248.3	68701.2	60183.9
476.9	3	44.479	LAEK[136.1092]DEEMEQAK	2	0	0	0	7.1274		0.97	8393807	ref|NP_058936.1 myosin-7 [Rattus norvegicus]	23622.4	1	199	20756.4	70064	75111.9	77950	57075.2	59798.3	62696.7	90814.8	40544.7	42766	53829.7	37797.2	44507.6	55711.4	80926.1	65127.3	68313.2	59094.7	57314.1	45198.1	51556.4	57267.4	54228.5	62458.5	61069.2	58079.1
617.666	3	56.811	LTGAIMHFGNMKFKQK	3	0	0	0	7.5596		1	8393807	ref|NP_058936.1 myosin-7 [Rattus norvegicus]	35406.2	1	199	8377.78	51542.3	45602.3	16258.6	63865.4	65130.5	56032.5	38614.3	62373.4	61890.8	46618	77519.5	62583.5	136114	48546.9	62599	62851.1	18154.5	59722.7	62955.1	78857.9	60266.6	62999.3	69172.8	66284.1	57797.3
838.1053, 838.1085	3	68.694	RN[115.0269]NLLQAELEELRAVVEQ[129.0426]TER	0	3	0	0	7.047399997711182, 7.603300094604492		0.83, 0.86	8393807	ref|NP_058936.1 myosin-7 [Rattus norvegicus]	22432.55078125, 29216.91015625	1	199	27663.5	48037.9	48837	28908.1	53468.3	57013.1	41637.4	45331	59139.6	51272.3	38617.5	59263.1	50808.7	58542.7	56234.4	64662.3	61430.6	38475.6	64766.5	61679.2	62812.2	53482.4	62256.7	52529.7	65621.2	52499.6
830.753	3	81.161	RENKNLQEEISDLTEQ[129.0426]LGSTGK	2	1	0	0	7.194		0.99	8393807	ref|NP_058936.1 myosin-7 [Rattus norvegicus]	29216.9	1	199	23603.8	56592.4	39523.3	22855.5	64907.5	72793.8	69185.4	38240.6	55316.2	61785.6	34984	55500.7	103712	69002	37243.8	32385.6	44350	20802.4	35847.2	59093	74556.9	70408.2	64623.4	38952.3	60253.7	52260.8
554.6262, 831.3782, 831.3826	2, 3	29.806	QAEEAEEQANTNLSK	1	0	0	0	6.615099906921387, 7.215700149536133, 8.458000183105469		0.95, 1.0	8393807	ref|NP_058936.1 myosin-7 [Rattus norvegicus]	15560.419921875, 19073.7890625, 38629.30859375	1	199	47431.7	73617.1	36884	28339.3	92830.8	34121	24805.4	120329	93436.5	35722	27501.3	96818.1	43160.7	40636.2	64955.8	61972.2	27713.1	24803.4	58574	35305	34661	56703.3	56801.1	44797.4	41491.4	52136.4
586.804	2	51.681	DFELNALNAR[166.1094]	0	1	0	0	9.0369		1	8393807	ref|NP_058936.1 myosin-7 [Rattus norvegicus]	29216.9	1	199	23327.9	31615.9	21141.1	26959.9	44153.7	6793.26	8604.12	840.713	30944.5	39088.1	18938.1	52942.3	9939.29	18554.9	5438.96	58289.3	35821.7	164219	40786.5	10845.2	6897.4	127901	116274	134899	146682	47275.9
484.256	2	24.594	LYDNHLGK[136.1092]	1	0	0	0	7.6343		0.86	8393807	ref|NP_058936.1 myosin-7 [Rattus norvegicus]	15560.4	1	199	134861	19497.4	4728.31	15849.9	22932.3	10912.2	2005.16	17765.5	27512.3	7652.81	18760.6	19930.3	11022.5	10703.4	11905.1	74523.6	28973.6	121024	63218.5	11658.5	9018.82	110614	111735	146171	160071	46921.9
673.021	3	51.105	KGSSFQTVSALHREN[115.0269]LNK	2	1	0	0	7.2178		1	8393807	ref|NP_058936.1 myosin-7 [Rattus norvegicus]	19965.3	1	199	31877.9	63721.1	17584.7	19578.3	81123.1	31575.1	29211.3	98125.5	73779.1	35017	30111.7	81768.8	39624.5	42891.4	59065.8	69210.9	23928.3	13698.8	79019.1	25354.7	20872.2	46475.7	52180.3	50730.9	47353.4	46555.2
915.135	3	59.126	LQNEIEDLMVDVERSNAAAAALDKK	2	1	0	0	7.6381		0.81	8393807	ref|NP_058936.1 myosin-7 [Rattus norvegicus]	23622.4	1	199	39899.5	65981.9	65368.9	52619.4	56825	51852.9	29098.6	67721.8	34711.9	34764.7	23885.6	31381.9	28403.5	19128.8	64006.2	62881.6	65804	21022	58832.1	61201	30654.9	44440.4	49935.9	49048.2	52405.3	46475.1
681.379	3	75.256	SLQSLLKDTQIQLDDAVR	1	1	0	0	6.871		0.94	8393807	ref|NP_058936.1 myosin-7 [Rattus norvegicus]	6159.92	1	199	29105.3	27374.3	28576.6	21567	41235.3	33447.6	24911.1	27947.2	35285.5	41268.3	18854.5	36807.7	36841.3	193387	35563.8	42154.2	34208.5	20337	34722.5	47791.3	45610.8	38175.5	30035.9	140818	33505.9	43981.3
595.317	4	37.97	HADSVAELGEQIDNLQRVKQK	2	1	0	0	7.2968		0.77	8393807	ref|NP_058936.1 myosin-7 [Rattus norvegicus]	18670.9	1	199	7931.95	20511.4	36619.3	16953.4	12311.4	72679.2	101684	31978.2	14115.5	45078.9	67907.1	9454.16	66969.8	79242.3	38826.4	38359.8	43560.9	29110.5	27460.3	59494.2	88818.4	46538.7	42542.3	48621.7	39248.8	43440.8
551.622	3	27.28	IKELTYQTEEDRK	2	1	0	0	8.9081		1	8393807	ref|NP_058936.1 myosin-7 [Rattus norvegicus]	35406.2	1	199	80787.7	45283.9	14918.1	6047.56	89266.8	14975	9932.45	123506	87918.9	32989.5	12653.7	124395	26809.7	5413.67	48062.3	69369.7	9977.64	9128.84	78200	9213.11	3304.3	46973.4	45222	48095.9	42162.1	43384.3
578.797	2	25.642	LQTENGELSR[166.1094]	0	1	0	0	8.7448	42.68	1	8393807	ref|NP_058936.1 myosin-7 [Rattus norvegicus]	29216.9	1	199	602376	11264	7787.29	9132.41	20059	6373.55	2606.44	5774.3	19159.6	13640.1	8862.14	25334.3	11819.1	9876.63	4330.79	24699.7	10511.7	72940.7	13819.3	13324.1	11467.3	32552.5	41130.8	53904.1	32028.8	42591
676.362	2	46.931	LTYTQQLEDLK	1	0	0	0	8.8521		1	8393807	ref|NP_058936.1 myosin-7 [Rattus norvegicus]	35406.2	1	199	93975.6	50156.7	13562.6	25983.5	69830	8293.55	5010.46	112745	76265.5	18443.7	11438	95482.8	14811.9	11151.1	68892.7	71609.7	18460.8	25232.1	83479.8	8412.24	4507.11	36195.4	37597.4	42548.1	46550.6	42025.5
774.322	2	20.129	EEQAEPDGTEEADK	1	0	0	0	8.9112		1	8393807	ref|NP_058936.1 myosin-7 [Rattus norvegicus]	35406.2	1	199	27795.6	56027	9727.33	13751.8	72360.4	25476.6	21928.7	107194	77837.9	30780.8	23480	94339.5	32681.9	19235.4	57133.8	57920.3	19500.5	18910.8	50938.3	19638.5	17955.1	42616.1	48923.5	35306.8	39319.3	40831.2
528.287	3	52.232	KGFPNRILYGDFR	1	2	0	0	7.4566		1	8393807	ref|NP_058936.1 myosin-7 [Rattus norvegicus]	23622.4	1	199	7402.64	9352.78	39428.9	389254	342.051	21583.5	37782.1	340.056	2817.85	6542.24	67488.6	165.297	7124.62	16366.4	422.839	2213.7	36622.2	195107	684.573	4101.32	6629.43	42399.9	34722	44559.6	38800.5	40490.2
760.387	4	65.458	KQLEAEKLELQSALEEAEASLEHEEGK	3	0	0	0	8.677		0.97	8393807	ref|NP_058936.1 myosin-7 [Rattus norvegicus]	35406.2	1	199	14270.9	67616.7	16996.6	1745.72	84266	12459.3	13257.2	92658.9	92357	34559.2	12450.6	124366	31464.1	9627.81	59242	53500.3	17701.6	8581.28	67975.8	22007.5	10470.8	36108.9	35135.8	37155.7	36877.9	39714.1
506.57272, 759.3916	2, 3	35.325	AEETQRSVNDLTR	0	2	0	0	6.986599922180176, 7.088200092315674		0.97, 0.99	8393807	ref|NP_058936.1 myosin-7 [Rattus norvegicus]	14331.8203125, 20299.94921875	1	199	167307	38189.9	29688.5	50390.7	34361.7	20095.3	23943.8	52734.8	45050.4	18823.3	28398.2	36607.9	36762.7	35368.6	41851.4	38998.1	26839.8	45252.4	37502.6	15777.2	11378.9	44813.5	32514.4	39672.1	37212.5	39581.4
639.8068, 639.80975	2	31.431	LEDEC[160.0307]SELKR	1	1	0	0	6.839399814605713, 8.322199821472168		0.91, 1.0	8393807	ref|NP_058936.1 myosin-7 [Rattus norvegicus]	10392.8798828125, 35406.16015625	1	199	36823.7	40936	25156.9	21951.1	38927.2	33225.3	38885.4	63608.7	46484.8	25961.4	36560.6	48104.9	36453.9	52239.1	44039.3	50177.1	29855.8	30410.9	39805.6	38182.2	46843.8	34743.9	42755.7	39088.3	39953.2	39247
637.327	2	43.241	DTQIQLDDAVR	0	1	0	0	8.5449		0.7	8393807	ref|NP_058936.1 myosin-7 [Rattus norvegicus]	14331.8	1	199	195773	19044.1	6629.56	15140.1	72377	7325.33	4778.95	112700	80477	19688.9	6805.96	121100	16728.1	5184.58	14312.6	38783.5	7503.49	18634	38672.2	6927.05	10129.2	8713.03	20440	21815.4	29209.5	35955.7
750.401	3	61.793	LLSNLFANYAGADAPVDKGKGK	3	0	0	0	6.9614		0.72	8393807	ref|NP_058936.1 myosin-7 [Rattus norvegicus]	22432.6	1	199	11048.5	33436.3	35587.4	18174.7	37081.4	43970.5	48597.4	31943.3	32040.6	34454.9	28462.5	33343	34054.8	47659.1	36992.7	35113	37497.5	18419.9	35619	39693.4	40694.8	34697.2	40223	39392.4	47092.3	35011.6
650.009	3	51.521	SEKERLEAQ[129.0426]TRPFDLK	2	2	0	1	7.1651		0.8	8393807	ref|NP_058936.1 myosin-7 [Rattus norvegicus]	18670.9	1	199	71189.8	22279	28181.3	47325.6	18329.2	39979	32131.7	23528.2	13805.7	23283.8	34883.3	12526.3	22095.8	59117.6	45505.9	32532.5	44749.1	44388.4	22920.2	35247.9	40135.8	35735.2	29894.5	38572.3	38904.9	34289.7
769.89923, 1155.0505	2, 3	51.277	NDLQLQVQAEQDNLADAEER[166.1094]	0	1	0	0	6.364799976348877, 8.159099578857422		0.95, 1.0	8393807	ref|NP_058936.1 myosin-7 [Rattus norvegicus]	20732.150390625, 7795.462890625	1	199	201259	25384.9	22067.8	14280.3	24573.7	23351	27639.6	27953.3	28195.7	23062.2	27678.7	24378.1	26716.6	40704.4	32380.7	22781.3	33400.1	18044.4	24462.9	28862.7	27716	30142.4	21574.5	22189.1	25630.8	32977.2
747.03406, 747.0449	3	66.975	SEFKLELDDVTSNMEQIIK	2	0	0	0	7.615300178527832, 7.645500183105469		1	8393807	ref|NP_058936.1 myosin-7 [Rattus norvegicus]	23818.849609375, 38629.30859375	1	199	20602	33946.3	12082.6	61422.5	29864	16098	55782.2	85840.9	35931	15065.9	54833.7	37211.5	21330	30960.7	26974.1	28202.2	13350	65931.9	28824.4	14848.7	62031.3	17362.2	19291.9	16582.2	17070.2	32857.6
477.269	2	34.739	ENIAIVER[166.1094]	0	1	0	0	8.8398		1	8393807	ref|NP_058936.1 myosin-7 [Rattus norvegicus]	29216.9	1	199	291366	9447.33	4441.24	10566	17375.8	17129.1	12879.2	2207.1	27614.6	15321.4	6459.92	29890.7	13793.1	64384.3	6408.8	28957.1	10283.6	57185.7	21359.9	5732.32	19655.2	27109.1	35363.1	40734.9	35851.4	32460.7
748.889	2	32.306	ELENELEAEQKR[166.1094]	1	1	0	0	7.8229		1	8393807	ref|NP_058936.1 myosin-7 [Rattus norvegicus]	29216.9	1	199	53313.7	27276.6	29367.7	20271.9	37336.5	16382.1	13916.6	25666.6	29405.1	28726.2	25436.6	45615.9	26323.3	20377.5	26524	44451.6	31414.8	0	42723.6	34930.2	35961.9	44180.2	41810.3	39932.5	33612.1	30998.3
474.743	2	22.692	VTAETENGK	1	0	0	0	7.9323		1	8393807	ref|NP_058936.1 myosin-7 [Rattus norvegicus]	38629.3	1	199	11294.9	37075.1	26030.5	51950.7	31075.7	32919.6	16149.5	60912.9	24927.3	21158.6	13188.2	14515.3	21154.9	9594.18	38345.6	56971.5	38972.5	20555.7	41127.3	31546.8	22152.1	33049.6	31482.9	39848.6	26591.2	30103.7
600.6166, 900.4156	2, 3	23.712	QKYEESQSELESSQK	2	0	0	0	7.665999889373779, 8.180500030517578		1	8393807	ref|NP_058936.1 myosin-7 [Rattus norvegicus]	27189.009765625, 38629.30859375	1	199	7204.55	58048.9	11303.4	6473.99	65441.4	11217.7	11515.6	102444	66713.2	18737.3	11424.7	76220.8	19028.8	7556.85	37011	52325.5	6084.05	6298.33	33316	7596.43	1991.27	34231.9	28105.5	26784.4	18789.8	29034.6
883.78217, 883.78424	3	88.632	C[160.0307]IIPNETKSPGVMDNPLVMHQLR	1	1	0	0	6.793900012969971, 7.449900150299072		0.96, 1.0	8393807	ref|NP_058936.1 myosin-7 [Rattus norvegicus]	11124.650390625, 35406.16015625	1	199	19216.2	44670.9	24377.7	9924.62	41719.6	37321.2	28328.1	39835.3	40415.9	33612.8	32739.9	38072.3	38078.6	15528	39856.3	37518.1	30139.1	23573.5	40314.3	39397.4	42325.3	5539.1	5688.47	5314.57	5313.92	28752.8
496.602	3	36.646	VLSKANSEVAQWR	1	1	0	0	6.8116		1	8393807	ref|NP_058936.1 myosin-7 [Rattus norvegicus]	19965.3	1	199	29008.1	27630	25343.3	25698	23094.5	25846.3	27394.6	41549.1	26144.7	19944.4	24967.3	28048.9	24728.9	23871.7	41031.7	33544.2	32162.5	23694.9	26139.2	21801.2	21415	33602.7	33842.7	37261	34335.3	28484
534.617	3	70.917	AGLLGLLEEMRDER	0	2	0	0	8.0411		1	8393807	ref|NP_058936.1 myosin-7 [Rattus norvegicus]	38629.3	1	199	1601.22	52459.1	16142.6	11736	55105.8	16171.6	18287.5	124886	45848.5	25304.8	21141.1	60637.4	25384.3	8888.11	43152	31321	9120.83	14155.7	40518.3	7732.13	10201.1	21303.9	15886.2	13106.1	10463.9	28022.2
852.396	3	64.257	SEAPPHIFSISDNAYQYMLTDR	0	1	0	0	8.3103		0.91	8393807	ref|NP_058936.1 myosin-7 [Rattus norvegicus]	38629.3	1	199	13675.9	48625.5	7920.77	7579.16	63093.7	6590.84	8973.01	146070	37025.9	11829.9	11079.2	59303.6	7760.48	7317.59	23024.2	42585.6	8008.49	9525.6	39520.8	5357.94	3343.52	33569	33922.4	22269.2	26811.2	27391.3
438.54785, 657.31244	2, 3	24.275	EDQVMQQNPPK	1	0	0	0	6.289700031280518, 8.56719970703125		0.93, 1.0	8393807	ref|NP_058936.1 myosin-7 [Rattus norvegicus]	38629.30859375, 7026.033203125	1	199	28039.9	34170.1	21410.7	36420.5	37971.8	21327	14467	67346.4	28617.5	25097.6	21274.7	39215.7	23860	22217.4	23757.5	31812.1	16268.6	41840.8	20485.3	11874	10790.1	25785.3	28184.8	26339.3	21390.4	27198.6
641.818	2	27.415	TLEDQMNEHR[166.1094]	0	1	0	0	7.6826		1	8393807	ref|NP_058936.1 myosin-7 [Rattus norvegicus]	14331.8	1	199	18734.2	43181	6447.88	2989.68	52811.9	7184.05	9670.43	43602.1	64235.9	18507.5	6350.48	88235.2	21649.4	8892.46	14760.5	64738.9	7238.61	5564.74	36214.3	5827.57	1576.53	26298	23744.6	43207.5	23706.8	25814.8
1095.55	2	65.117	LEGDLKLTQESIMDLENDK	2	0	0	0	7.1612		0.95	8393807	ref|NP_058936.1 myosin-7 [Rattus norvegicus]	14948.1	1	199	4598.96	31102.9	29490.7	20609.4	32118.9	28075.2	31510.9	24308.5	31056.6	28053.4	18049.3	30940.9	35925.4	19446.5	31480.5	25309.6	21927.7	17799.1	30285	31594.5	28446.1	25387.6	23954.3	21957.8	20684.5	25764.6
688.816	2	29.662	SAETEKEMANMK[136.1092]	2	0	0	0	7.4312		1	8393807	ref|NP_058936.1 myosin-7 [Rattus norvegicus]	30754.7	1	199	41766.4	23647.1	20823.1	6888.36	21982.7	27745.8	17353	11477.4	19070.7	34474.4	26170.1	27806.3	29620.9	33354.9	20986.8	25574.1	24450.8	21089.7	26000.4	31503.5	28579.1	31741.3	21359.4	21616.9	22408.1	24699.7
781.891	2	41.425	SDLSRELEEISER	0	2	0	0	7.2536		0.91	8393807	ref|NP_058936.1 myosin-7 [Rattus norvegicus]	29998.4	1	199	31820.9	28448.9	17618.9	11721.4	40134.4	13670.1	12967.7	45157.8	28938.8	15317.3	13754.2	45085.9	18776.5	14642.8	39452.8	39955.9	16375.2	11372.5	35964.4	15246.3	13425.4	30717	29967.6	24920.2	21925.8	24695.2
702.409	3	86.427	NWPWMKLYFKIKPLLK	4	0	1	0	6.9223		0.98	8393807	ref|NP_058936.1 myosin-7 [Rattus norvegicus]	29216.9	1	199	17398.9	32950.5	25249.6	21505.5	46855.8	38463.1	27567.1	24531	34094.2	23783.1	17795.3	35727.3	31190.6	19550.4	26227.1	26604.9	20459.1	12126.9	24420.4	21951.1	21039.6	15056.7	16866.9	6448.8	6662.6	23781.1
877.794	3	77.887	NMEQTIK[136.1092]DLQHRLDEAEQIALK	2	1	0	0	6.9095		0.99	8393807	ref|NP_058936.1 myosin-7 [Rattus norvegicus]	20299.9	1	199	5157.82	22319.8	20741.1	40386.9	25263.2	20890.2	21117.6	13663.8	29985.8	36041.6	31361.1	22683.3	31003.7	19004.8	11583.7	15892.4	20249.9	33535.1	18316.2	25616.8	24697.3	30759.4	28153.6	20141.3	25641.2	23768.3
656.295	3	45.415	DLEEATLQHEATAAALRK	1	1	0	0	6.5818		0.81	8393807	ref|NP_058936.1 myosin-7 [Rattus norvegicus]	18670.9	1	199	628.22	14826.4	22674.4	15971.7	26283	31588.4	23161.7	12522.5	20678.9	31347.8	29029.3	25426.5	31535.7	34531.3	17485.1	22886.3	28738	1409.57	25382.7	36229.4	39448.4	25676.2	23538.3	21060.9	30124.3	23687.4
565.632	3	40.853	KDVFVPDDKEEFVK	3	0	0	0	8.5462		1	8393807	ref|NP_058936.1 myosin-7 [Rattus norvegicus]	35406.2	1	199	29826.4	26375.4	9159.26	4661.79	35533.4	8072.27	2971.88	63693.4	40447.8	13936.9	6923.08	49606.1	11053.5	2837.02	38617.6	36991.8	7078.26	15977.2	41574.4	6592.72	3140.39	30388.8	26433.9	22402.2	21767.4	22242.5
636.362	3	38.11	RVIQYFAVIAAIGDRSK	1	2	0	0	7.4616		1	8393807	ref|NP_058936.1 myosin-7 [Rattus norvegicus]	35406.2	1	199	14978.5	15904.1	22064	52835.4	16446.6	15605.3	21406.6	15829.2	20312	16178	30207.3	12962.5	14989.1	21774.1	17557.2	16351.8	28545.2	42025.2	14438.4	22779.5	10035.3	20162.1	21814.7	23228.6	18575.1	21080.2
684.812	2	32.623	SAETEKEMANMK	2	0	0	0	6.9664		0.84	8393807	ref|NP_058936.1 myosin-7 [Rattus norvegicus]	20299.9	1	199	32721.4	20532.6	32224.5	48527.9	17579.6	17653.2	7520.42	20354.8	20365.5	16680.3	20697.8	12525.2	18118.7	21053.8	26427.4	26346	22146.6	1735.54	18424.4	19784.5	8615.02	16292.6	21184.5	31941.7	18948	20736.1
583.996	3	66.462	VIQYFAVIAAIGDRSK	1	1	0	0	6.9782		1	8393807	ref|NP_058936.1 myosin-7 [Rattus norvegicus]	29216.9	1	199	33245	18271.5	13332.4	21104.9	15189.9	25624.2	17204.2	17512	25517.3	18896.8	15317.6	23736.7	20727.8	26707	22400.5	15491.5	18381.1	19525.8	22754.8	18739.7	17592.1	18678.1	16527.8	20515.2	19867.5	20114.5
837.93915, 837.9434	2	69.213	NLTEEMAGLDEIIVK	1	0	0	0	6.689799785614014, 6.992000102996826		0.8, 0.91	8393807	ref|NP_058936.1 myosin-7 [Rattus norvegicus]	10392.8798828125, 9207.853515625	1	199	28838	11394.7	29855.5	72348.3	9354.87	14966.7	17606.8	17378.4	11012.5	9249.23	22573.4	11067.6	12482.3	12154.7	15628.3	11629.5	21973.2	35519.8	12610.5	18396.6	19325.6	18834.3	20653.5	16551.9	17947	19574.1
592.95905, 888.9421	2, 3	52.465	VVDSLQTSLDAETRSR	0	2	0	0	7.411900043487549, 7.502299785614014		0.98, 1.0	8393807	ref|NP_058936.1 myosin-7 [Rattus norvegicus]	20732.150390625, 30754.7109375	1	199	2989.9	12941.6	25843.2	27375.1	8396.6	25011.7	30433	15369.8	6753.05	16591.7	26736.9	3168.12	22593.9	51206	29050.5	12543	25341.3	29249.5	11905	26107.5	31073.9	13151.5	12166.5	11187.7	11997.6	19567.4
769.0347, 769.038	3	61.031	LTQESIMDLENDKQQLDER	1	1	0	0	6.822299957275391, 7.441100120544434		0.84, 1.0	8393807	ref|NP_058936.1 myosin-7 [Rattus norvegicus]	22432.55078125, 6948.52587890625	1	199	6361	20828.7	18037.8	2313.71	19317.9	18376.4	14254.9	13927.3	17884.9	19885.4	14192.2	18841.6	19259.5	38232.2	16429.9	21300.4	18897	10869.9	26096	27120	34359	16664.8	14385	21511	19805	18766.1
1269.62	2	55.17	EKKALQEAHQ[129.0426]QALDDLQ[129.0426]AEEDK	3	0	0	0	6.882		0.78	8393807	ref|NP_058936.1 myosin-7 [Rattus norvegicus]	21723.7	1	199	5617.2	24547.7	9529.75	6430.39	27632	14768.3	13562.7	31184.9	21785.5	14638.5	13133.9	29288.2	16595.2	16876.5	22361.2	25325	11405.4	9199.54	29504.3	15388.3	14886.5	21442.2	21799	18220.8	26380.7	18460.1
710.8403, 710.8424	2	22.694	LAEKDEEMEQAK	2	0	0	0	6.776800155639648, 7.594299793243408		0.93, 1.0	8393807	ref|NP_058936.1 myosin-7 [Rattus norvegicus]	20299.94921875, 38629.30859375	1	199	47158	18182.2	15179.2	29517	21959	16256.9	12212.5	49390.3	18597.6	11627.6	15351.4	25492.9	17325.2	6349.73	9592.2	12717.5	6245.52	25765.5	12524.9	8041.02	4818.78	16484.8	20634.4	7851.77	11149.7	17617
601.638	3	23.549	AEETQRSVNDLTRQR	0	3	0	0	6.814		0.97	8393807	ref|NP_058936.1 myosin-7 [Rattus norvegicus]	14331.8	1	199	14168	11024.2	21030.3	10622.2	10295.2	23385.1	10420.7	27992.8	16103.9	22512.6	28453	10044.8	27040.7	16026.2	26431.9	22607.3	14564.8	4414.32	22316.3	17293.8	9354.79	24094.7	20996.2	13713.5	15066.7	17599
739.393	2	24.751	VTAETEN[115.0269]GKTVTVK	2	0	0	0	7.3296		1	8393807	ref|NP_058936.1 myosin-7 [Rattus norvegicus]	38629.3	1	199	10651.7	19945.3	5864.76	1337.76	38172.3	7118.73	7784.34	62505.9	41767.9	14443.6	13325.1	52348.4	14451.9	11407.4	16120	16774.7	2738.55	4341.61	23375.7	3671.05	5319.7	9045.02	22984	14468.2	16600.2	17462.6
636.796	2	27.272	TLEDQMNEHR	0	1	0	0	8.5128		1	8393807	ref|NP_058936.1 myosin-7 [Rattus norvegicus]	35406.2	1	199	20471.3	18614.8	4912.68	22520.8	28623.1	4102.63	6460.39	67150.1	26919.4	6759.01	5831.27	31462.1	7414.29	6415.8	26859.8	36432.2	5793.96	18542.2	21282.3	5288.85	2762.31	15800.4	15506.9	14155	10811.9	17235.7
768.901	2	43.806	GKLTYTQQLEDLK	2	0	0	0	7.2335		1	8393807	ref|NP_058936.1 myosin-7 [Rattus norvegicus]	10392.9	1	199	35223.2	17977.6	6885.9	2934.13	23991.8	12926.3	15532.7	31123.2	28269.8	14733	16030.1	27167.4	15467.4	16729.4	15111.2	20110.4	12474.8	6786.69	15713.9	12177.3	16901.8	15884.4	15353.9	16850	11662.2	16960.7
583.9845, 583.98883, 583.9894	3	54.751	IQAQSRGVLSRMEFK	1	2	0	0	6.69320011138916, 6.849299907684326, 7.512400150299072		0.97, 0.98, 1.0	8393807	ref|NP_058936.1 myosin-7 [Rattus norvegicus]	11124.650390625, 12719.759765625, 14331.8203125	1	199	28982.7	22167.5	27115.1	25503.4	13919.4	17724.2	15775.5	13946.3	12668	12938.6	18133.7	13263.7	13133.2	14858.7	23957.8	15034.1	17239.9	16488.6	15206.7	14714.1	17231.3	11759.3	12860.2	15497.3	13606.2	16949
688.6966, 688.70013	3	69.374	LLSNLFANYAGADAPVDKGK	2	0	0	0	6.32480001449585, 7.090099811553955		0.7, 0.88	8393807	ref|NP_058936.1 myosin-7 [Rattus norvegicus]	14948.1298828125, 3359.029052734375	1	199	49182.4	12011	11361.2	25864.5	11477.5	14873.4	29014.2	5545.23	14512.4	15395.1	29309.9	11627.5	18685.5	22079.8	9831.62	9739.54	10904.6	23717.6	11004.4	14748.2	20723	13264.8	10183.4	11188.9	12979.8	16769
1043.52, 1043.5303	2	64.529	ELQARIEELEEELEAER	0	2	0	0	7.395100116729736, 7.645400047302246		0.98, 0.99	8393807	ref|NP_058936.1 myosin-7 [Rattus norvegicus]	22432.55078125, 35406.16015625	1	199	73297.6	14482.5	10976.4	6798.88	18735.9	12003	9694.56	15274.7	16879.3	17585.6	11247.7	20350.6	12129.5	11596.1	13201.7	17701.3	11613.1	6783.02	23091.1	18995.8	16825.5	12762.4	13477.7	10511.5	13479.2	16379.8
797.915	2	57.213	LTGAIMHFGNMKFK	2	0	0	0	7.2107		1	8393807	ref|NP_058936.1 myosin-7 [Rattus norvegicus]	14948.1	1	199	0	3670.45	2211.57	2192.86	4648.63	21725.6	12122.7	1504.03	9615.45	12504.2	9416.57	3900.22	28110.7	138537	1151.19	3622.55	4086.29	40148.6	3025.65	8585.72	23334.4	15298.6	16046.8	18693.8	16510.9	16026.6
841.935	2	68.983	NLTEEMAGLDEIIVK[136.1092]	1	0	0	0	7.5401		1	8393807	ref|NP_058936.1 myosin-7 [Rattus norvegicus]	19884.6	1	199	120747	10048.1	10937.1	12599.3	12626.1	7376.39	4800.58	8605.66	7338.8	6301.74	7571.13	8908.65	5897.85	8457.61	15039.6	18301.6	11982.8	18659.3	23307.1	12831.7	6017.11	17050.1	17045.5	10765.8	14275.4	15899.7
772.911	2	73.423	VIQYFAVIAAIGDR[166.1094]	0	1	0	0	8.0065		1	8393807	ref|NP_058936.1 myosin-7 [Rattus norvegicus]	14331.8	1	199	27302.7	12541.6	19830.4	30104.7	14624.8	6219.28	5984.59	24392.4	6715.12	9793.19	18310.6	14912.2	9396.19	8239.61	16289.5	23115.9	18875	25262.6	23078.6	14090.4	9715.32	17808.2	12971.3	13963.4	12750.2	15851.5
533.41974, 533.79785	2	55.28	GVLSRMEFK	1	1	0	0	6.985400199890137, 7.198200225830078		0.98, 1.0	8393807	ref|NP_058936.1 myosin-7 [Rattus norvegicus]	11124.650390625, 35406.16015625	1	199	28774.4	12680.7	11182.1	16142.7	13970.4	15549.7	13514.2	9065.84	13727.3	14513	9130.95	13974.1	17927.1	23180.1	11929.2	12880.1	13255.3	15244.3	16216.6	21744.4	20357.2	13545.1	13779	18284.7	18467.3	15561.4
831.888	3	59.937	KM[147.0354]DADLSQLQTEVEEAVQEC[160.0307]R	1	1	0	0	7.0141		1	8393807	ref|NP_058936.1 myosin-7 [Rattus norvegicus]	15560.4	1	199	21355.7	10110.6	5306.8	1438	21728	10508.6	4993.44	42596.1	16817.7	8310.42	14548.9	17265.3	15943	7597.69	15475.5	28461.2	13994.7	4819.68	24614.7	17531.9	6770.35	12117.3	17576.6	14494.2	19622.9	14960
564.31	2	25.135	NAESVKGMRK[136.1092]	2	1	0	0	6.4177		0.74	8393807	ref|NP_058936.1 myosin-7 [Rattus norvegicus]	23818.8	1	199	6756.62	17014.9	9902.31	6562.24	16001.6	16129.5	7198.47	14624.4	17748.5	12756.8	13779.3	17627.4	23450.1	28978.3	17210.1	19011.3	11481.5	11979.5	13120.3	14781.6	16101.7	11639.9	14543.7	19306.3	14420	14885.1
768.37	2	48.042	LTQESIMDLENDK	1	0	0	0	7.7572		0.93	8393807	ref|NP_058936.1 myosin-7 [Rattus norvegicus]	27189	1	199	28279.8	8412.47	7633.73	84074	10695.5	2199.33	4763.98	31865.1	7436.88	1868.5	14057.7	11400.7	1480.69	10681.9	6316.45	11993.8	10522.9	48722.4	9711.46	3938.76	4772.24	14846.5	11781.5	9596.53	13571.8	14825
804.055	3	39.621	VQHELDEAEERADIAESQVNK	1	1	0	0	7.9703		1	8393807	ref|NP_058936.1 myosin-7 [Rattus norvegicus]	38629.3	1	199	13373.9	25309.2	6261.47	3763.51	26246.8	11031.8	12197.2	21646.6	18361.6	16546.1	8582.51	37921	20537.6	22226.3	16385.2	11833.8	4304.23	3345.71	16508.1	4715.99	8221.55	16057.3	16433.6	13564.6	14483.6	14794.4
579.473	2	31.775	AKLYDNHLGK	2	0	0	0	6.6021		0.75	8393807	ref|NP_058936.1 myosin-7 [Rattus norvegicus]	2182.99	1	199	23822.8	19275.4	10055	22890.5	15708.1	13560.6	15129.7	21439	12944.4	8074.06	14628.2	15451	10100.3	7661.94	21930.1	16657.6	10950.9	8971.94	19159	8316.49	10631.1	17984.5	11993.6	14089.2	12657.3	14563.3
670.331	2	35.365	ELENELEAEQK[136.1092]	1	0	0	0	8.9077	8.31	1	8393807	ref|NP_058936.1 myosin-7 [Rattus norvegicus]	15560.4	1	199	355162	7.139	243.471	1244.68	0	19.977	7.298	0	0	157.078	28.228	110.308	3.805	549.275	889.298	290.759	387.245	178.755	66.631	52.922	744.245	0	174.02	170.692	458.574	14437.9
581.326	2	33.685	NALAHALQSAR[166.1094]	0	1	0	0	9.0324		0.93	8393807	ref|NP_058936.1 myosin-7 [Rattus norvegicus]	29216.9	1	199	109088	41121.5	5824.99	4800.23	7783.83	5682.97	22257.5	4664	6061	8718.16	3955.14	10242.8	6304.76	3522.25	46169.5	5595.9	3267.5	4320.58	5226.4	8027.74	26143.6	6879.16	3774.59	5195.07	5333.81	14398.4
717.708	3	42.926	KKHADSVAELGEQIDNLQR	2	1	0	0	8.0903		1	8393807	ref|NP_058936.1 myosin-7 [Rattus norvegicus]	38629.3	1	199	7824.59	15082.1	3181.07	2122.04	31331.7	7996.19	15499.2	11955.6	53985.5	28462.8	6076.48	63272.1	25608.4	9605.53	1238.09	1935.9	821.986	4732.15	2425.02	1923.6	4457.03	12521.5	11655.5	14975.4	17174.2	14234.5
797.87	2	33.905	VR[166.1094]ELENELEAEQK	1	1	0	0	7.5099		1	8393807	ref|NP_058936.1 myosin-7 [Rattus norvegicus]	23818.8	1	199	7440.93	8950.37	13384.6	7356.04	15280.7	22309.9	19933.2	2804.18	10887.2	15315.1	18999.6	9145.53	16634.8	28935.5	7500.41	5848.06	11769.4	14160.3	10312.7	22902	29957.2	16280.7	13774.5	13751.4	11856.9	14219.7
530.787	2	24.584	SN[115.0269]AAAAALDKK	2	0	0	0	7.8033		1	8393807	ref|NP_058936.1 myosin-7 [Rattus norvegicus]	38629.3	1	199	629.533	16635.3	5059.34	7685.9	16616.8	6918.49	2141.82	25987.2	20549.3	6637.29	10812.2	19718.3	6396.27	10435.4	27418.5	23032.9	13813.2	15763.3	22425.8	19628.4	16561	8779.1	14106	9879.78	16742.6	13774.9
531.778	2	44.978	KDVFVPDDK	2	0	0	0	6.5183		0.74	8393807	ref|NP_058936.1 myosin-7 [Rattus norvegicus]	18670.9	1	199	58.268	6079.74	12061.2	11586.3	12037.3	12804.2	11247.1	11625.2	7579.6	12419	12685.7	15088.4	10952.3	15037.8	16673.1	19941.8	20109.6	582.984	21056.8	22651.7	28783	10838.5	11976.5	12478	18621.2	13399
564.93976, 564.9707	3	37.978	GKLTYTQQLEDLKR	2	1	0	0	7.568299770355225, 7.820899963378906		1	8393807	ref|NP_058936.1 myosin-7 [Rattus norvegicus]	14331.8203125, 35406.16015625	1	199	7166.45	12183.1	8279.13	11171.9	6224.08	17515.7	21245	11918.5	8639.83	7169.04	14156.5	8716.2	16416.4	22692	17674.9	11823.9	13954.7	11196.1	11860.9	18042.4	23471.1	14252	12268.5	12737.6	12435.5	13328.5
515.783	2	23.939	RQLEEEVK	1	1	0	0	7.3589		1	8393807	ref|NP_058936.1 myosin-7 [Rattus norvegicus]	19965.3	1	199	4313.02	17609.6	4607.2	8763.63	22955.1	7452.37	3393.28	29722.2	25930.1	6838.19	2845.7	31330.4	10292.5	3925.45	12869.3	27810.3	4589.09	3798.59	22674.4	11276.7	8041.63	7987.74	9179.23	10201.5	16437.5	12593.8
877.794	3	75.491	NMEQTIKDLQHRLDEAEQIALK[136.1092]	2	1	0	0	6.892		1	8393807	ref|NP_058936.1 myosin-7 [Rattus norvegicus]	7795.46	1	199	43941.1	3060.41	11495.2	96963.9	2087.23	2484.76	2802.93	739.54	2659.19	10480.3	10757.1	854.944	1488.34	321.734	1142.78	2049.68	5069.98	79793.7	1365.75	2082.87	1926.63	8442.47	8293.58	6329.11	5907.12	12501.6
663.892	2	63.936	NLLRLQDLVDK	1	1	0	0	7.3958		1	8393807	ref|NP_058936.1 myosin-7 [Rattus norvegicus]	23622.4	1	199	9220.26	10050.1	18132.1	17207.4	12381.8	31245.8	24421.7	11365.9	12688.7	15918.8	11124.7	10101.7	14645.1	14934.4	6986.9	8444.57	10788	7940	6380.31	14197.5	14500.2	8136.65	5888.92	6507.03	5452.33	12346.4
683.025	4	58.337	DFELNALNARIEDEQALGSQLQKK	2	1	0	0	6.0595		0.77	8393807	ref|NP_058936.1 myosin-7 [Rattus norvegicus]	2096.87	1	199	1377.15	8953.47	14890.6	18470.9	4265.58	8235.73	7031.23	13812.5	3398.97	6394.75	7751.08	2760.49	8023.41	4407.66	22259.7	19985.5	24544.8	39139.4	14513.6	11609	10069.3	12586.9	10613.4	14125.3	17948.3	12286.8
819.948	2	59.859	GQNVQQVAYAIGALAK[136.1092]	1	0	0	0	8.13		1	8393807	ref|NP_058936.1 myosin-7 [Rattus norvegicus]	12719.8	1	199	15437.2	6739.77	10684.1	19458.2	8738.36	9554.49	9367.7	2257.13	8073.42	10306	10015.9	9562.35	5877.15	9308.21	1121.52	8412.65	9252.73	23959.7	8054.86	5840.71	6971.56	23740.1	26458.6	26238	25517.1	12037.9
710.877	2	39.79	EEFGRVKDALEK	2	1	0	0	6.5991		0.94	8393807	ref|NP_058936.1 myosin-7 [Rattus norvegicus]	7828.25	1	199	1814.61	9593.84	10447.2	14662.5	11544.3	17656.7	8557.91	8073.19	11489.9	14856.4	5976.36	9473.06	11672.3	3296.03	12951.1	8696.35	9871.89	1950.07	10359.8	19030.8	13067.7	18404.5	16575.8	16485.7	12417.5	11157
587.821	2	32.669	AVVEQTERSR	0	2	0	0	7.0301		0.94	8393807	ref|NP_058936.1 myosin-7 [Rattus norvegicus]	19884.6	1	199	14109.6	8533	11877.5	28228	9380.4	12804.6	12464.2	3647.69	7039.85	9394.33	13877.2	10001.1	13292.3	22994.9	3447.89	6288.04	10739.1	155.173	6364.85	10981	10922.4	12735	11837.8	12727	9922.37	10950.6
660.339	2	44.936	LTGAIMHFGNMK	1	0	0	0	7.2091		1	8393807	ref|NP_058936.1 myosin-7 [Rattus norvegicus]	20732.2	1	199	56637.8	5394.74	5525.43	2749.46	10390.7	7569.42	5539.69	12281.3	7879.95	7608.84	9766.97	8977.71	10562.3	11079.4	10720.7	14170.1	10632.9	315.7	14504.5	7806.9	10910.9	11665.5	8612.49	10988.3	7208.96	10780
745.76	3	44.234	TVNTKRVIQYFAVIAAIGDR	1	2	0	0	7.1089		1	8393807	ref|NP_058936.1 myosin-7 [Rattus norvegicus]	18670.9	1	199	5269.35	17055.8	2915.14	3497.71	16937.7	1796.5	1913.22	34692.9	14370.8	2255.89	740.368	16516.3	1773.38	810.696	36492.5	19926.4	5989.36	6298.66	23334.1	4552.8	2353.42	9533.83	7483.09	11358.7	13320	10447.5
676.371	2	36.662	AKNALAHALQ[129.0426]SAR	1	1	0	0	7.1723		1	8393807	ref|NP_058936.1 myosin-7 [Rattus norvegicus]	30754.7	1	199	19199.2	10515.4	7706.65	12500.3	12553.9	3492.67	4174.16	15427.9	11716.9	5753.21	8930.76	14049.4	8243.08	6107.41	8963.02	8098.27	6928.2	16545.6	9993.07	6256.98	6420.52	10554.7	12558.6	11744.2	9286.87	9908.84
650.68, 975.988	2, 3	49.207	LKNAYEESLEHLETFK	2	0	0	0	7.468100070953369, 7.681600093841553		0.99, 1.0	8393807	ref|NP_058936.1 myosin-7 [Rattus norvegicus]	27189.009765625, 38629.30859375	1	199	4489.19	12342.8	8895.99	3397.46	15247.8	10325.9	11412.5	11780.7	13220.4	11102.9	6471.97	13853.4	11208.4	12151	8934.89	9289.71	5610.02	3827.29	13187.6	9547.44	11451.1	7978.23	8785.33	9698.2	7865.11	9683.01
645.3272, 645.8487	2	41.345	KDFELNALNAR	1	1	0	0	7.058599948883057, 8.65779972076416		0.92, 0.99	8393807	ref|NP_058936.1 myosin-7 [Rattus norvegicus]	14948.1298828125, 29998.369140625	1	199	24336.6	10310.7	3908.75	778.828	10804.2	3032.02	1896.59	29084.6	13527.6	5167.01	3536.55	18020.6	3064.03	2642.52	17457.5	13580.5	6524.44	5480.46	15671.5	5869.9	1955.39	9493.16	7458.19	7695.92	10887.8	9287.4
634.336	3	46.072	GAEKLLGSLDIDHNQYK	2	0	0	0	6.5249		0.95	8393807	ref|NP_058936.1 myosin-7 [Rattus norvegicus]	7795.46	1	199	963.533	8006.58	10880.6	5620.09	4717.61	10192.3	7887.71	13249.4	4784.78	8256.89	8429.78	5268.77	8676.02	6333.7	19303	15036.5	16369.5	6607.59	12087.6	11364	8746.45	8633.16	8612.06	11690.7	10224.2	9277.7
723.433	2	41.783	LEAQTRPFDLKK	2	1	0	1	6.8807		0.82	8393807	ref|NP_058936.1 myosin-7 [Rattus norvegicus]	19884.6	1	199	15428	5440.82	8739.9	5610.3	6357.42	10495.5	9480.25	9688.4	6062.88	7401.92	10476.5	5930.02	10746.9	16786.2	12334.9	7645.87	8725.7	8097.14	6091.02	9066.59	7298.15	9767.2	9685.95	10878	10252.7	9139.52
725.675	3	44.076	HDC[160.0307]DLLR[166.1094]EQYEEETEAK	1	1	0	0	6.3887		0.83	8393807	ref|NP_058936.1 myosin-7 [Rattus norvegicus]	10392.9	1	199	9257.83	8120.82	11361.2	18285.1	5561.17	8330.63	7038.55	10091.8	5487.56	6103.62	7398.43	5992.2	5689.14	5364.7	12797.2	10383.6	15128.5	8161.16	8835.17	10702.6	9768.57	9741.98	9256.18	10940.9	8578.24	9135.08
789.477	1	47.552	SLQ[129.0426]SLLK	1	0	0	0	7.3692		0.98	8393807	ref|NP_058936.1 myosin-7 [Rattus norvegicus]	12719.8	1	199	3406.53	14931.8	1492.25	2317.99	16153.2	1703.77	1033.84	31480.5	20753.3	2989.08	1408.82	26453.9	3030.72	7.288	21210.7	14759	1589.28	2201.84	18356.6	1580.13	201.915	9278.58	8409.97	7431.38	10069.3	8890.06
664.331	2	36.366	EGGK[136.1092]VTAETENGK	2	0	0	0	6.9862		0.75	8393807	ref|NP_058936.1 myosin-7 [Rattus norvegicus]	30754.7	1	199	8389.18	3734.7	6796.12	15467	3278.48	4466.82	7019.2	5361.15	7210.3	6892.15	10077.9	5928.46	8686	11540.8	10968.1	7108.28	11858.8	8491.73	3916.57	11267.5	12509.1	8565.46	10669.8	12125.8	7425	8390.17
541.288	3	70.397	AGLLGLLEEMR[166.1094]DER[166.1094]	0	2	0	0	8.1468		1	8393807	ref|NP_058936.1 myosin-7 [Rattus norvegicus]	15560.4	1	199	182444	1478.86	357.493	1095.12	1199.83	508.109	438.268	788.349	498.015	500.947	176.778	792.323	340.282	543.485	518.207	1629.23	486.616	471.662	2327.8	302.855	698.928	1507.35	1438.62	2214.93	2769.94	8221.11
623.041	4	41.622	REN[115.0269]KNLQEEISDLTEQLGSTGK	2	1	0	0	6.3037		0.88	8393807	ref|NP_058936.1 myosin-7 [Rattus norvegicus]	5911.05	1	199	14734.4	3673.25	5288.88	24014.5	3218.85	3702.7	3831.37	2347.44	2219.2	4660.45	8513.38	1513.42	3078.93	14294	4583.05	4073.3	7818.72	43053.3	4188.71	5695.64	3559.88	8280.72	9154.43	10123.7	9225.95	8193.93
550.302	3	65.56	WLPVYNAQVVAAYR	0	1	0	0	7.3123		1	8393807	ref|NP_058936.1 myosin-7 [Rattus norvegicus]	14331.8	1	199	24451.2	5432.68	10958.8	30754.4	4698.77	6328.11	8348.39	5174.99	7470.77	4673.83	12603.5	5541.82	6434.29	2495.04	4220.8	1910.11	5086.87	16349.1	2814.26	5368.08	4987.57	6783.74	5769.66	4363.79	6535.16	7982.23
727.886	2	71.058	GFPNRILYGDFR	0	2	0	0	6.9436		0.93	8393807	ref|NP_058936.1 myosin-7 [Rattus norvegicus]	19884.6	1	199	0	5501.64	8840.47	7050.7	8161.03	6474.1	5922.34	8989.17	4452.7	11238.1	5971.55	9447.71	9661.7	7380.65	8216.88	9557.45	8615.66	3427.99	7092.44	8396.46	10287.1	7544.34	8327.32	9328.46	9849.31	7589.41
718.012	3	39.748	ALQEAHQQALDDLQAEEDK	1	0	0	0	7.6751		1	8393807	ref|NP_058936.1 myosin-7 [Rattus norvegicus]	30754.7	1	199	1629.81	5485.53	1759.74	3755.1	14503.3	1452.92	3853.99	21728.3	14451.7	3875	3327.43	19435.8	3809.73	1662.41	11909.7	12311.1	3490.39	7059	12309.9	2792.01	4114	8150.7	8345.16	9746.78	8593.67	7582.12
522.319	2	30.799	AELQRVLSK	1	1	0	0	6.8038		0.82	8393807	ref|NP_058936.1 myosin-7 [Rattus norvegicus]	30754.7	1	199	3598.13	9784.33	6404.02	309.047	9937.81	6318.59	7664.39	8785.24	11387.5	6879.02	2729.4	12383.3	6359.84	7976.98	11884.8	9387.21	5704	1387.92	10303	9134.99	11434.9	7370.67	6357.11	8131.17	7041.05	7546.18
1022.8	3	41.394	KM[147.0354]DADLSQLQTEVEEAVQEC[160.0307]RNAEEK	2	1	0	0	6.8147		0.94	8393807	ref|NP_058936.1 myosin-7 [Rattus norvegicus]	23622.4	1	199	233.773	8946.41	6703.46	2294.01	10064	6411.97	3514.5	11393.6	9743.8	8199.41	4153.48	11955.8	6529.63	3434.07	16906.2	13131.8	6021.47	1156.41	13317.2	6970.23	3830.54	8533.27	8515.42	9328.57	6248.54	7501.5
844.962	2	52.536	AQLEFNQIKAEIER	1	1	0	0	7.0243		0.96	8393807	ref|NP_058936.1 myosin-7 [Rattus norvegicus]	19884.6	1	199	10691.9	4607.19	3879.92	7066.4	4351.79	4681.1	6741.21	3344.42	9282.95	8349.76	4110.27	7255.9	8942.3	14106.1	7120.15	5221.22	5615.97	1119.82	6116.68	12659.7	8297.37	9497.65	8519.3	6887.68	8414.3	7075.25
606.993	3	71.013	AQLEFN[115.0269]Q[129.0426]IKAEIERK	2	1	0	0	6.7656		0.95	8393807	ref|NP_058936.1 myosin-7 [Rattus norvegicus]	19965.3	1	199	11255.9	2230.75	13100	29577.7	2368.66	7324.46	6713.55	2806.15	2167.93	11113.6	8838.34	1780.78	4313.08	5764.98	3334.57	2506.09	5898.35	22026.5	2927.22	2115.76	2652.27	6505.85	6555.56	6060.7	6266.76	7048.22
883.463	2	44.174	DVFVPDDKEEFVKAK	3	0	0	0	7.4514		0.81	8393807	ref|NP_058936.1 myosin-7 [Rattus norvegicus]	14948.1	1	199	7812.59	8166.35	9360.59	20840.4	1589.12	6612.2	10126.5	5182.23	1280.82	3954.91	8742.05	1014.87	2816.37	2312.88	10036.6	5077.88	11319.3	9407.93	1517.53	3070.55	3678.3	5303.35	5598.66	8181.72	5334.31	6333.52
909.437	2	23.319	RQAEEAEEQANTNLSK	1	1	0	0	7.7628		1	8393807	ref|NP_058936.1 myosin-7 [Rattus norvegicus]	38629.3	1	199	10343	5580.68	1362.99	2402.71	7391.41	1574.34	188.84	21770.3	14571.2	2593.77	2824.59	17147.2	6389.38	1593.72	6310.93	10928.3	3300.74	3686.51	6352.2	2711.3	2103.25	4729.53	6495.48	8331.81	6086.2	6270.82
640.844	2	34.225	EARSLSTELFK	1	1	0	0	7.0738		0.98	8393807	ref|NP_058936.1 myosin-7 [Rattus norvegicus]	30754.7	1	199	32927	3824.97	8964.96	30713.4	613.407	455.596	354.829	2498.04	1069.91	1578.34	6267.48	337.14	437.612	349.514	7153.23	4287.17	5248.73	13770.6	3145.46	1467.45	51.572	6427.58	5982.86	7236.52	4703.04	5994.66
687.685	3	45.66	NALAHALQSARHDC[160.0307]DLLR	0	2	0	0	7.4033		1	8393807	ref|NP_058936.1 myosin-7 [Rattus norvegicus]	29216.9	1	199	109349	267.641	2523.19	4243.26	239.702	0	0	309.768	144.265	2760.16	332.195	116.523	21.618	131.707	459.263	3821.64	5072.53	326.263	3207.77	3866.99	2714.64	565.929	1719.24	737.619	3208.39	5845.59
774.45	2	52.462	NFDKILVEWKQK	3	0	0	0	6.8569		0.91	8393807	ref|NP_058936.1 myosin-7 [Rattus norvegicus]	19073.8	1	199	3984.21	5006.62	3346.37	1106.95	3325.65	2816.87	3015.93	4757.41	6781.17	5663.19	4720.9	6647.62	6280.79	8079.22	6140.81	7129.5	4390.97	3782.02	6713.53	8363.1	7305.68	5340.28	5098.65	4806.16	4725.02	5173.15
815.099	3	64.339	SAYLMGLNSADLLKGLC[160.0307]HPRVK	2	1	0	0	7.123		1	8393807	ref|NP_058936.1 myosin-7 [Rattus norvegicus]	10472.9	1	199	3300.02	3685.75	11363.7	20820.9	1673.74	1794.13	3873.74	1756.6	2233.82	1320.4	4616.93	3961.03	1191.06	2482.92	1171.47	4702.29	12026	13869.4	3402.91	4097.95	1997.58	4860.76	5161.64	5296.44	6180.31	5073.65
632.684	3	45.358	AERDYHIFYQILSNK	1	1	0	0	7.2242		0.99	8393807	ref|NP_058936.1 myosin-7 [Rattus norvegicus]	35406.2	1	199	3486.6	4336.03	5425.81	2578.26	3403.98	6212.36	4851.17	3145.59	2310.67	6290.77	4311.68	1932.01	5517.3	3110.3	5953.19	6670.12	7267.21	586.997	6089.19	6312.89	6253.52	3854.21	3400.01	5185.34	3853.39	4493.54
916.483	2	47.113	LRSDLSRELEEISER	0	3	0	0	7.6413		1	8393807	ref|NP_058936.1 myosin-7 [Rattus norvegicus]	26201	1	199	115.629	7230.91	1110.36	289.386	10655.8	3545.79	4089.79	6281.42	10069.9	6008.89	2340.6	12008.5	6771.24	2496.16	6042.83	4779.37	1817.22	503.196	5947.25	1524.23	4248.4	2577.73	3349.54	3705.02	3208.24	4428.69
732.37	4	70.118	QLEAEK[136.1092]LELQSALEEAEASLEHEEGK[136.1092]	2	0	0	0	8.0307		0.82	8393807	ref|NP_058936.1 myosin-7 [Rattus norvegicus]	14331.8	1	199	24793.1	2504.92	77.798	177.808	3411.34	2897.41	4454.72	1872.28	2288.23	5341.58	3235.17	4675.96	4826.25	2431.79	747.216	1368.82	1965.67	1377.97	2640.3	3871.88	3118.17	2779.84	3814.51	3869.34	2877.6	3656.79
702.322	3	42.457	LKNAYEESLEHLETFKR	2	1	0	0	7.3594		1	8393807	ref|NP_058936.1 myosin-7 [Rattus norvegicus]	20732.2	1	199	25682.8	4161.84	572.776	3465.56	3020.63	1105.55	2678.44	3928.48	2110.84	953.479	617.024	3668.79	725.908	1487.04	3853.31	2578.16	1040.21	3706	4308.39	2503.83	4929.98	2333.98	1529.36	2902.27	3657.13	3500.87
490.739	4	47.37	LEQQVDDLEGSLDQDKK	2	0	0	0	7.0898		0.97	8393807	ref|NP_058936.1 myosin-7 [Rattus norvegicus]	18670.9	1	199	900.542	5226.62	2238.34	651.535	3929.76	3251.51	3613.23	5429.98	3364.47	2606.24	1860.9	3859.9	3765.42	4623.22	4537.68	4024.45	1837.92	1825.43	4292.98	2684.31	2581.24	2231.03	3537.83	4403.61	3501.93	3231.2
753.747	3	59.911	KHADSVAELGEQIDN[115.0269]LQRVK[136.1092]	2	1	0	0	7.3		1	8393807	ref|NP_058936.1 myosin-7 [Rattus norvegicus]	23622.4	1	199	15.202	5098.66	811.539	60.485	3923.84	5279.06	3857.53	1662.38	4716.4	3374.51	1125.26	3883.59	5642.69	8816.83	3550.18	2192.33	2061.36	422.703	2781.08	4568.22	3963.86	2542.94	3190.87	2932.2	2454.37	3157.12
918.001	2	62.472	WLPVYNAQVVAAYRGK	1	1	0	0	7.125		0.99	8393807	ref|NP_058936.1 myosin-7 [Rattus norvegicus]	35406.2	1	199	538.935	3800.7	3329.19	2036.5	1931.32	2424.11	365.084	5327.95	1086.29	1501.17	2031.33	1239.8	2291.15	580.728	6219.35	5207.62	4578.33	1592.29	4936.07	3909.19	1898.94	2655.71	2071.87	1765.42	2997.7	2652.67
509.647	3	53.694	RDSLLIIQWNIR	0	2	0	0	6.862		0.99	8393807	ref|NP_058936.1 myosin-7 [Rattus norvegicus]	21723.7	1	199	1762.02	839.221	2849.05	14373.7	219.354	843.797	1579.51	229.768	117.552	372.443	2864.92	219.665	295.464	750.579	245.348	750.326	2975.37	12544.6	429.204	2154.11	1809.52	1402.18	2224.28	2283.17	1949.08	2243.37
647.003	3	45.95	LYDNHLGK[136.1092]SNNFQKPR	2	1	1	0	6.6239		0.93	8393807	ref|NP_058936.1 myosin-7 [Rattus norvegicus]	7828.25	1	199	5860.67	807.177	634.131	3232.21	155.393	0	314.973	1493.38	39.405	310.519	0	119.292	0	0	4445.55	3200.01	2795.38	3779.41	814.101	3829.38	1645.07	1508.35	2424.76	1883.88	4381.36	1746.97
747.867	2	61.694	AFMGVKNWPWMK	2	0	0	0	7.0846		0.99	8393807	ref|NP_058936.1 myosin-7 [Rattus norvegicus]	7026.03	1	199	0	10.578	1375.47	8499.98	35.197	588.314	30.405	0	0	36.056	1229.42	0	3.367	622.784	29.02	33.012	237.492	8446.41	0	0	25.583	1318.96	1143.01	920.474	1416.19	1040.07
765.405	3	63.938	SSLKLLSNLFANYAGADAPVDK	2	0	0	0	7.3045		0.99	8393807	ref|NP_058936.1 myosin-7 [Rattus norvegicus]	20299.9	1	199	1277.75	514.075	977.331	3405.16	441.824	1070.51	1436.62	1246.24	654.955	74.27	535.803	1239.97	101.171	99.913	357.609	263.192	781.56	2106.24	772.438	81.001	508.947	929.483	814.092	1165.13	574.566	857.194
780.914	2	55.998	LYTLVLTDPDAPSR	0	1	0	0	7.079		1	8393910	ref|NP_058932.1 phosphatidylethanolamine-binding protein 1 [Rattus norvegicus]	1398.84	1	4	31637.4	28503.5	41776.8	20186.1	16874.7	24501.8	22550.1	63068.9	24055.7	10586.1	21964.6	20370.6	30160.3	35522.4	103783	69773.3	101478	22028.3	49729.1	50666.8	37152.5	30464.6	36593	39368.1	42080.6	38995.1
913.115	3	67.167	YVWLVYEQEQPLNC[160.0307]DEPILSNK	1	0	0	0	7.6809		1	8393910	ref|NP_058932.1 phosphatidylethanolamine-binding protein 1 [Rattus norvegicus]	7474.38	1	4	14805.8	10142.9	20015.9	11028.5	3171.03	8841.55	6763.04	18271.6	6718.17	7072.12	10132.1	1691.86	9971.94	5458.35	41943.3	28403.6	38943	15613.5	15642.7	23980.2	15493.5	11982.7	10290.1	6762.02	9852	14119.7
785.922	2	56.042	LYTLVLTDPDAPSR[166.1094]	0	1	0	0	7.9283		1	8393910	ref|NP_058932.1 phosphatidylethanolamine-binding protein 1 [Rattus norvegicus]	7474.38	1	4	98468.4	1203.22	5134.19	51075.5	8.815	888.068	979.268	228.312	110.375	0	6163.2	55.061	1012.8	2220.35	70.592	1055.4	11064.1	47881.9	306.618	459.497	3516.25	7771.89	8623.37	6362.08	8650.1	10532.4
982.486	2	52.969	GNDISSGTVLSEYVGSGPPK	1	0	0	0	6.9904		1	8393910	ref|NP_058932.1 phosphatidylethanolamine-binding protein 1 [Rattus norvegicus]	7474.38	1	4	0	1830.63	7389.79	3447.42	276.669	3617.9	3670.67	6566.88	1035.53	459.331	2881.54	226.256	4248.57	6377.75	19164.7	13368	18805.4	6952.02	8101.15	9528.51	10793	6306.4	4570.48	6633.57	7452.91	6148.21
823.837	5	86.758	HLEGMSDQAIMELNLPTGIPIVYELNQELKPTKPMR[166.1094]	2	1	1	0	6.617		0.99	8393948	ref|NP_059024.1 phosphoglycerate mutase 2 [Rattus norvegicus]	1226.84	0.28	1	8382.31	7291.81	4575.44	2166.44	12205.9	16288.9	11209	7417.84	17117.9	9551	7725.91	15849.4	16187.8	11172.9	5293.96	2889.11	5919.01	1854.72	2783.63	6127.69	6207.11	24.057	143.478	198.654	0	7143.36
577.792	2	51.325	FEDENFILK	1	0	0	0	8.7279		1	8394009	ref|NP_058797.1 peptidyl-prolyl cis-trans isomerase A [Rattus norvegicus]	19064	1	12	143805	208576	324464	308452	82057.8	269672	249283	280079	121455	138012	202732	82871.9	196479	260423	597399	387847	586542	218727	258943	336395	266316	275190	257762	286121	278078	264707
564.776	2	57.951	VC[160.0307]FELFADK	1	0	0	0	8.6949	21.31	1	8394009	ref|NP_058797.1 peptidyl-prolyl cis-trans isomerase A [Rattus norvegicus]	19064	1	12	175147	200990	293336	314134	86357.1	271678	316531	272196	124417	133029	204535	83735	193627	293398	527391	306758	478751	233060	223918	308710	307251	183092	187407	201712	191314	244499
974.495	2	71.367	VNPTVFFDITADGEPLGR	0	1	0	0	9.3613	8.57	0.81	8394009	ref|NP_058797.1 peptidyl-prolyl cis-trans isomerase A [Rattus norvegicus]	17416.3	1	12	135942	162380	225483	204826	56676.4	189623	222230	258134	99480.2	101422	146024	67525.8	150383	166272	465043	229873	305109	137904	178291	238302	194467	121252	84820.2	68283.5	58315.8	170723
726.882	2	55.765	VC[160.0307]FELFADKVPK	2	0	0	0	7.4313		0.99	8394009	ref|NP_058797.1 peptidyl-prolyl cis-trans isomerase A [Rattus norvegicus]	11891.7	1	12	58425.4	82515.5	99386.6	66865.7	85587.7	146279	102265	47778.8	88559.7	105599	63166.3	96573.9	221071	451443	76635.6	84122.2	122655	81116.1	81729	146196	153621	114987	126869	134829	141417	119188
567.802	2	40.291	KITISDC[160.0307]GQL	1	0	0	0	8.274		1	8394009	ref|NP_058797.1 peptidyl-prolyl cis-trans isomerase A [Rattus norvegicus]	17416.3	1	12	38132	99019.1	107343	104625	89812.3	107436	112758	147859	98307.9	77517.8	98388.9	88011.9	94121.5	86726.8	243488	136927	148845	82013.4	124118	101906	109353	114507	116664	121467	104723	110163
979.499	2	71.371	VNPTVFFDITADGEPLGR[166.1094]	0	1	0	0	9.4368		1	8394009	ref|NP_058797.1 peptidyl-prolyl cis-trans isomerase A [Rattus norvegicus]	19064	1	12	441201	34029.8	63655	533768	18432.1	21859.9	30302.7	28687.6	26793.8	10744.6	115938	23628.1	12674.6	15495.6	4356.46	19319.3	68523.9	508117	11174	17429	18715.9	52229.4	39339.6	26991.3	19906.9	86532.5
804.667	2	55.87	IIPGFMC[160.0307]QGGDFTR[166.1094]	0	1	0	0	7.9657		0.84	8394009	ref|NP_058797.1 peptidyl-prolyl cis-trans isomerase A [Rattus norvegicus]	19064	1	12	950394	15830.6	23269.3	91823.1	15020.4	20775.6	21799.6	24254.2	19807.9	17549.4	29483.6	9814.98	14526.3	16537	21633.9	12454.7	20514.4	95175.5	9385.31	14602.2	15485.7	39410.3	40619.6	47480.1	52996.5	65625.8
611.3081, 916.4399	2, 3	57.916	SIYGEKFEDENFILK	2	0	0	0	6.556000232696533, 7.733699798583984		0.79, 0.83	8394009	ref|NP_058797.1 peptidyl-prolyl cis-trans isomerase A [Rattus norvegicus]	17416.33984375, 3523.487060546875	1	12	69049.2	45875.6	56594.3	67001.4	18630.6	47388.4	46348.3	54246.7	28116.5	34848.2	41353.3	20925.8	40646.7	49532.5	83864.6	65297.7	80425.8	35506.1	46822.5	56404.5	43268	43268	43429.2	49608.9	48145.7	48663.9
848.42	1	35.981	TEWLDGK	1	0	0	0	8.2177		1	8394009	ref|NP_058797.1 peptidyl-prolyl cis-trans isomerase A [Rattus norvegicus]	17416.3	1	12	38762.5	27329.3	22593.6	30332.8	15129.5	36554.5	42301.2	33361.6	18253.3	11925.1	28864.9	13205	27192.4	38190.9	54332.9	40399.9	41199.4	41958.8	21813.9	30847.8	30177.1	33809.1	29174	31199.3	27137	30641.8
739.879	2	36.927	VKEGMSIVEAMER	1	1	0	0	7.2331		0.99	8394009	ref|NP_058797.1 peptidyl-prolyl cis-trans isomerase A [Rattus norvegicus]	17416.3	1	12	3644.94	21220.2	23417.9	76124	15335.7	4083.31	3443.16	12928	16462.9	12809.4	8416.58	11108.6	5105.08	3344.41	17237.9	14991.3	6668.08	41784.5	14634.7	6725.38	5920.74	12748.1	12482.6	12986.2	12651.8	15051
856.43	1	35.943	TEWLDGK[136.1092]	1	0	0	0	7.7429		1	8394009	ref|NP_058797.1 peptidyl-prolyl cis-trans isomerase A [Rattus norvegicus]	19064	1	12	36798.5	981.683	3864.95	42710.6	585.676	1493.28	3141.56	495.656	1703.83	787.149	9007.58	856.025	756.322	5616.77	153.029	1913.7	7207.78	67491	137.653	505.57	1563.57	5562.17	6105.37	11559.2	5751.67	8670.01
503.511	2	35.744	ITISDC[160.0307]GQL	0	0	0	0	6.5902		0.83	8394009	ref|NP_058797.1 peptidyl-prolyl cis-trans isomerase A [Rattus norvegicus]	5416.25	1	12	4935.54	1406.21	3842.88	17292.7	1128.2	2435.91	922.73	1703.39	1291.69	3167.38	3164.28	68.416	1677.76	1490.42	1654.3	1036.86	2735.84	1025.01	860.661	1887.99	2475.85	1981.64	2969.19	2380.05	2347.62	2635.3
698.361	4	78.136	SQTTGFPSLITIFSAPNYLDVYNNK	1	0	0	0	5.777		0.72	8394033	ref|NP_058738.1 serine/threonine-protein phosphatase 2B catalytic subunit beta isoform [Rattus norvegicus]	261.401	0	1	102754	304107	192610	115347	364654	287254	296193	234263	330422	294072	248180	360969	313626	176186	208027	182495	171792	81818.5	196021	258808	329813	5162.41	8900.52	16633.9	16124.4	203849
658.884	2	74.005	FILNLPTFSVR[166.1094]	0	1	0	0	8.1082		1	8394079	ref|NP_058980.1 proteasome subunit beta type-2 [Rattus norvegicus]	2678.18	0.93	1	67139.5	6372.12	14475.9	82280.5	1079.28	2764.62	2973.96	1662.27	1378.92	2369.04	18951.5	891.747	3073.79	2290.4	1380.34	3402.38	16284.4	81329.9	936.887	3359.44	6617.44	10460.7	8242.71	8373.29	8512.52	14264.2
849.439	2	48.424	IGAADYQPTEQDILR[166.1094]	0	1	0	0	6.7538		0.99	8394152	ref|NP_059023.1 guanine nucleotide-binding protein G(o) subunit alpha [Rattus norvegicus]	496.824	0.74	1	8545.76	241.821	860.884	1325.44	1.741	4.094	3.416	94.405	144.348	400.295	725.42	499.395	26.164	183.008	223.783	443.11	1010.93	1121.32	0	3.688	59.62	105.821	0	411.336	373.629	672.377
645.8	2	45.97	ADGYEPPVQESV	0	0	0	0	6.2523		0.88	8394221	ref|NP_058849.1 40S ribosomal protein S3a [Rattus norvegicus]	1262.19	1	7	14498.1	63013.3	104298	40061.8	103243	84973.4	56441.7	35274.3	67120.4	157001	86130.9	128278	123725	200813	24004.2	101957	120565	52089.4	124432	25668.6	13256.1	90437.6	77575.8	117145	105840	84713.7
568.953	3	54.156	AC[160.0307]QSIYPLHDVFVR	0	1	0	0	7.426		1	8394221	ref|NP_058849.1 40S ribosomal protein S3a [Rattus norvegicus]	1262.19	1	7	25454.4	83755.1	139204	110861	96826.8	126565	94924.8	71475.5	78907.8	97103.5	95142.2	74323.9	78729.8	81989.4	44710.9	74157.2	101043	49383.1	71577	81898.3	76346.2	70453.1	76353.8	96241.1	86852.5	83371.2
469.756	2	37.457	TTDGYLLR	0	1	0	0	6.6656		1	8394221	ref|NP_058849.1 40S ribosomal protein S3a [Rattus norvegicus]	881.315	1	7	122100	50218.4	68977.3	88317.6	61221.6	87738.9	81080.9	71852.2	111038	56892.4	87822.7	65173	83697.1	85789.5	70710.1	59283.3	59498.5	70862.2	51180.5	67031.6	76241.1	82538.5	75375.5	85646.1	74087.2	75775
501.769	2	30.036	LITEDVQGK	1	0	0	0	6.363		0.77	8394221	ref|NP_058849.1 40S ribosomal protein S3a [Rattus norvegicus]	490.883	1	7	17685.5	32276.7	46577.7	56703.2	53354.9	56290.8	40443.1	63362.8	51696.6	42726.2	55512.3	60438.3	44284.2	54575.1	48759.8	75435.1	49589.6	53945.2	73195.8	50684.2	39357.9	50411.2	49196.3	66415.2	51742.3	51386.4
486.255	2	50.209	LFC[160.0307]VGFTK	1	0	0	0	6.1245		0.93	8394221	ref|NP_058849.1 40S ribosomal protein S3a [Rattus norvegicus]	881.315	1	7	6963.02	19560.9	24002.9	24708.4	12489.2	34970.9	50337.5	23462.5	9102.08	13114.1	27418.5	7562.5	24812.5	16208.6	28037.5	18816.7	25013	17464.2	16876	25489.1	48579.1	17936.5	18797	20706.4	15908.3	21933.5
474.756	2	37.373	TTDGYLLR[166.1094]	0	1	0	0	6.5116		1	8394221	ref|NP_058849.1 40S ribosomal protein S3a [Rattus norvegicus]	1005.4	1	7	145749	2699.38	10025.9	91964.3	2670.43	4743.96	4942.12	2082.59	5652.77	1608.03	16977	1873.27	2478.01	6944.55	1128.62	2836.99	9600.22	65782.4	1545	2990.25	4449.46	10953.1	13012.4	15525.5	13633.3	17674.8
572.29	3	54.16	AC[160.0307]QSIYPLHDVFVR[166.1094]	0	1	0	0	7.2219		0.75	8394221	ref|NP_058849.1 40S ribosomal protein S3a [Rattus norvegicus]	1005.4	1	7	0	431.891	4784.44	51188.6	0	1537.49	1651.41	9.762	0	682.05	10657.6	13.277	240.293	1096.65	1.078	284.2	3045.91	15352.9	31.329	213.379	1025.4	3462.92	4314.26	4004.54	4320.11	4333.98
587.7897, 587.7953	2	35.728	DGVANVSIEDR	0	1	0	0	7.920300006866455, 7.972599983215332		1	8394328	ref|NP_058746.1 superoxide dismutase [Cu-Zn] [Rattus norvegicus]	3198.694091796875, 6651.51416015625	1	8	38433	47062.1	55060.6	54530	56135.8	62982.8	31156.3	98502.2	72265	41631.5	49280.3	82073.5	66820.4	108103	64621.9	111385	143310	77827.4	102346	167793	93815.4	53649.6	80333	86961.2	76787.4	76914.7
684.389	2	44.309	VISLSGEHSIIGR	0	1	0	0	7.5008		1	8394328	ref|NP_058746.1 superoxide dismutase [Cu-Zn] [Rattus norvegicus]	3198.69	1	8	77003.1	29030	67652.2	64203.2	25009.2	53611.6	41503.6	37306.2	23077.7	35231.5	39270.4	28410.7	51605.9	61235.5	87279.2	90428.8	160684	64867.1	74488	216595	178599	60555.9	61490.5	73162.7	75386.6	71107.5
1000.58	1	49.734	LAC[160.0307]GVIGIAQ	0	0	0	0	6.939		1	8394328	ref|NP_058746.1 superoxide dismutase [Cu-Zn] [Rattus norvegicus]	3834.21	1	8	10263.6	33585.8	38238	32466.4	36869.4	43632.2	37468.2	24847.1	39636.8	41366.9	36051.5	40026.6	39564.4	73036.5	41039.2	38910.1	61148	42193.5	35740.9	71869.3	68962.3	47570.4	44848.9	45130.2	35054.8	42380.8
755.883	2	43.671	GDGPVQGVIHFEQK	1	0	0	0	7.4793		1	8394328	ref|NP_058746.1 superoxide dismutase [Cu-Zn] [Rattus norvegicus]	6651.51	1	8	18.191	29061.3	42677.3	30259.7	18589.1	43611.8	34815.3	28094.1	17437.8	23348.9	23044.9	21817	40146.9	52079	55018.6	65611	95624.8	41038.5	41712.3	104023	108916	33738	36925.2	34580.8	29402.2	42063.7
842.086	3	59.733	DGVAN[115.0269]VSIEDRVISLSGEHSIIGR	0	2	0	0	6.6813		0.82	8394328	ref|NP_058746.1 superoxide dismutase [Cu-Zn] [Rattus norvegicus]	3834.21	1	8	27015.9	22989.6	39162.9	53071.9	17088.2	21189.5	62428.8	20442.7	13066.4	19191.5	31510.9	10351.6	15685.1	40758.4	22240.5	14108.7	27587.3	31986.5	9896.25	18278	56831.2	21616.3	26093.8	20082	21183.1	26554.3
689.39	2	44.315	VISLSGEHSIIGR[166.1094]	0	1	0	0	8.6445		1	8394328	ref|NP_058746.1 superoxide dismutase [Cu-Zn] [Rattus norvegicus]	6651.51	1	8	1982.86	2056.18	5749.85	28061	1853.47	7613.82	6084.92	753.735	3129.56	3234.43	10571.9	1368.91	7161.03	21737.8	1231.65	3491.98	14438.1	49914.1	3333.89	11212.3	18400.7	11582	11137.1	11921.7	14094.8	10084.7
592.796	2	35.947	DGVANVSIEDR[166.1094]	0	1	0	0	7.4498		1	8394328	ref|NP_058746.1 superoxide dismutase [Cu-Zn] [Rattus norvegicus]	2007.83	1	8	21164.4	155.238	3212.46	28321.7	197.596	2639.5	587.094	272.869	1401.51	527.674	3509.45	68.719	889.771	9018.47	840.658	571.675	7240.66	82118.7	781.57	4525.34	12599.4	5084.87	5250.41	8405.5	5055.74	8177.64
822.938	2	52.134	TGNAGSRLAC[160.0307]GVIGIAQ	0	1	0	0	6.6076		0.78	8394328	ref|NP_058746.1 superoxide dismutase [Cu-Zn] [Rattus norvegicus]	3198.69	1	8	2235.18	3087.44	4036.82	5393.47	3932.83	3689.61	6811.72	1749.59	3196.08	4793.56	5619.56	3699.39	5404.02	6700.88	3412.53	2729.71	3433.65	3973.16	4438.43	8646.24	6481.12	4539.47	4935.1	4397.31	5332.6	4506.78
590.29425, 884.93665	2, 3	30.944	HHATYVNNLNVTEEK	1	0	0	0	6.871500015258789, 8.314200401306152		0.83, 0.99	8394331	ref|NP_058747.1 superoxide dismutase [Mn], mitochondrial precursor [Rattus norvegicus]	1962.4320068359375, 8318.2626953125	1	10	112586	118529	151253	101870	85307.9	224301	320391	61723.5	158101	127736	68848.1	113376	120329	201618	99123.9	82363.2	88477.7	121755	97159.4	110286	178194	141772	105719	129478	111954	129290
720.908	2	44.811	GDVTTQVALQPALK	1	0	0	0	8.6649		1	8394331	ref|NP_058747.1 superoxide dismutase [Mn], mitochondrial precursor [Rattus norvegicus]	8318.26	1	10	19272.3	86462.5	118959	90038.8	85719	201064	215647	63279.8	76468.5	108662	78819.5	96696.4	120956	183463	94542.7	101862	138613	9220.11	119858	165791	182288	114358	110326	131846	128751	113719
864.943	2	68.392	AIWNVINWENVSQR	0	1	0	0	7.5548		1	8394331	ref|NP_058747.1 superoxide dismutase [Mn], mitochondrial precursor [Rattus norvegicus]	3175.57	1	10	167323	64231.1	103685	101260	68875	148270	131044	46418.4	57828.9	71301.8	62876.6	64602.6	72489.3	119856	51313.9	64731.8	68772.7	79543.5	76948.5	84032.5	92208.5	118039	87244.8	72347.1	84471.1	86388.6
865.784	3	73.304	FKEKLTAVSVGVQGSGWGWLGFNK	3	0	0	0	7.1226		0.97	8394331	ref|NP_058747.1 superoxide dismutase [Mn], mitochondrial precursor [Rattus norvegicus]	8318.26	1	10	17010.2	40562.3	34343.1	14094.5	40075.6	24292	31925.7	35830.2	36955.1	50483.5	36319.5	42584.3	36640.1	25939.7	22172.7	33503.1	27324.2	21536.3	41636.5	36587	41593.5	44031.4	51287.9	60412.1	48519.3	35826.4
869.949	2	68.336	AIWNVINWENVSQR[166.1094]	0	1	0	0	8.5424		1	8394331	ref|NP_058747.1 superoxide dismutase [Mn], mitochondrial precursor [Rattus norvegicus]	8318.26	1	10	46307.1	4280.35	27844.9	150165	3102.99	37218.5	60068.4	406.104	2321.71	8200.83	18713.3	1258.31	4445.66	18006.5	388.106	644.061	6481.11	55058.8	1133.88	5772.93	10070.7	27745.5	18909.6	16253.9	17999.8	21711.9
872.511	1	44.698	GELLEAIK	1	0	0	0	7.248		1	8394331	ref|NP_058747.1 superoxide dismutase [Mn], mitochondrial precursor [Rattus norvegicus]	4067.05	1	10	10002.1	11698	18639.9	13879.7	13799.3	38178.3	38475.6	11980.3	14428.1	14883.5	16157	16110	22537.5	33042.8	17616.9	17678.4	24925.9	13116.8	18619	31049.4	34339.8	19038.1	17468	19049.1	23486.5	20408
507.789	2	27.643	NVR[166.1094]PDYLK	1	1	0	1	7.5887		0.92	8394331	ref|NP_058747.1 superoxide dismutase [Mn], mitochondrial precursor [Rattus norvegicus]	8318.26	1	10	24753	5221.59	33043.8	68788.4	8529.56	55642	54254.3	3019.47	4992.21	17139.1	6590.41	5533.11	10655.6	18063.5	5357.67	6311.24	15907.3	19221.3	5660.08	13468.8	20826.2	18003.1	15430.1	12953.7	11701.8	18442.7
829.373	1	37.584	DFGSFEK	1	0	0	0	7.073		1	8394331	ref|NP_058747.1 superoxide dismutase [Mn], mitochondrial precursor [Rattus norvegicus]	1962.43	1	10	81.371	10469.9	13665.9	9169.05	11084.7	26254.7	31806.4	11528.6	13552.5	11216.1	14774.5	11501.1	18044.8	20276.6	10394.1	9383.63	12540.2	12664.4	11635.3	20190.5	16761.6	13527.6	16600.4	18529.9	13848.8	14380.1
837.388	1	37.527	DFGSFEK[136.1092]	1	0	0	0	6.4088		0.92	8394331	ref|NP_058747.1 superoxide dismutase [Mn], mitochondrial precursor [Rattus norvegicus]	3041.83	1	10	15803.1	869.526	9141.2	28525	787.041	7503.1	17138.6	345.671	646.151	2669.4	7260.28	248.385	3471.75	8121.89	239.853	1322.03	3880.33	21062.1	1031.46	2839.47	3570.03	4436.79	6530.89	7650.18	7354.69	6497.96
518.819	2	39.166	GELLEAIK[136.1092]R	1	1	0	0	6.502		0.93	8394331	ref|NP_058747.1 superoxide dismutase [Mn], mitochondrial precursor [Rattus norvegicus]	5252.69	1	10	1375.6	987.687	11070.7	12100.2	863.025	16814.2	22385.1	684.63	463.295	2043.75	2312.36	638.88	2487.13	5760.85	1749.49	909.963	3162.36	3327.37	1342.34	3152.6	5287.41	3414.62	3458.85	4851.48	5455.32	4643.97
718.04	3	70.983	NNEDVSIIPPLFTVSVDHR	0	1	0	0	7.4126		1	8394364	ref|NP_058895.1 translocon-associated protein subunit delta precursor [Rattus norvegicus]	2195.84	0.99	3	26578.4	151082	212665	138740	162748	190749	186168	179150	137810	189259	118768	148829	133200	92044.8	119175	100939	106529	75112.1	120445	150646	138374	118034	112998	103761	100701	132580
638.833	2	41.821	YQVSWSLEHK	1	0	0	0	6.6027		1	8394364	ref|NP_058895.1 translocon-associated protein subunit delta precursor [Rattus norvegicus]	2195.84	0.99	3	63843.1	144065	98085.7	47250	186457	93415.6	66776.8	164755	155602	137805	111467	206014	115848	101304	122004	167875	86484.3	64233.1	199973	59162.2	54413.4	123999	114975	137435	147708	118838
708.344	2	58.985	FFDEESYSLLR[166.1094]	0	1	0	0	7.5905		1	8394364	ref|NP_058895.1 translocon-associated protein subunit delta precursor [Rattus norvegicus]	2195.84	0.99	3	47414	4148.48	15735.3	77172.2	5513.02	8722.72	11017.1	1466.82	2967.93	11086.8	12643.2	2976.37	4312.5	6862.84	1346.71	2656.21	10608.3	36224.3	5067.49	4646.61	6376.88	10870.1	10136.5	8512.78	12320	12832.2
637.674	3	57.852	GLSLSALQDLC[160.0307]RELHAK	1	1	0	0	6.5576		0.87	8394463	ref|NP_058880.1 troponin I, slow skeletal muscle [Rattus norvegicus]	2437.01	1	4	85099.6	22943	20918.8	11035.3	25949.1	44062.2	37456.8	19970.5	26981.8	36648.8	38390.4	22645.2	40496.4	51561.4	21498.4	15292.9	22067.4	32819	22440.9	28515.2	33574.4	25183	23216.5	26570.3	26740.8	30483.1
419.757	2	32.872	IPTLQTR[166.1094]	0	1	0	0	5.9876		0.87	8394463	ref|NP_058880.1 troponin I, slow skeletal muscle [Rattus norvegicus]	657.801	1	4	271494	12311.4	15332.4	19687.4	12282.1	6263.64	2235.91	4693.41	11017.1	9310.85	5456.7	10399.7	5338.04	1589.19	2021.43	10153.3	14173.9	46326.2	8751.74	3414.47	1709.81	22529.8	18492.3	21534.9	17686.4	22168.3
621.311	2	36.173	ERPVEVGDWR	0	2	0	1	7.1095		1	8394463	ref|NP_058880.1 troponin I, slow skeletal muscle [Rattus norvegicus]	2437.01	1	4	1190.39	59442.9	8941.89	2729.89	15053	3040.75	3369.04	23570.3	14412.5	6265.07	6223.12	16006.1	8478.58	5830.22	47294.5	28718.5	10017.4	5667.02	28331	13345.3	2694.81	13015	12664.3	12724	11522.8	14421.9
671.854	2	59.52	GLSLSALQDLC[160.0307]R[166.1094]	0	1	0	0	8.327		1	8394463	ref|NP_058880.1 troponin I, slow skeletal muscle [Rattus norvegicus]	4015.78	1	4	194962	583.88	1033.73	2611.04	505.571	973.966	1624.24	858.926	1120.52	71.552	479.954	857.691	434.257	3754.12	253.784	208.231	84.768	2004.2	315.272	198.215	365.47	868.62	334.035	21.459	275.494	8592.05
623.336	2	47.656	NITEIADLTQK	1	0	0	0	7.1429		0.76	8394469	ref|NP_058840.1 troponin I, cardiac muscle [Rattus norvegicus]	1285.29	0.76	1	171258	87816.8	18168.5	9526.33	106366	8592.39	8962.25	265002	122957	21200.9	14234.8	93467.1	13797.8	6050.05	169107	105213	16126.5	21206.6	126432	9590.95	7251.13	57308.8	58550	64011.8	62420	65784.7
757.034	3	70.58	ADIIASSDIEEFLREAAC[160.0307]MK	1	1	0	0	7.1698		0.93	8394496	ref|NP_058788.1 tyrosine-protein kinase receptor TYRO3 precursor [Rattus norvegicus]	592.793	0.55	1	405814	803402	185131	65898.5	1.05916e+06	173991	111403	1.3106e+06	1.23976e+06	380878	149212	1.4455e+06	347123	109608	778211	784089	188068	103018	831127	201916	51535	526833	541890	479162	519435	511711
892.76324, 894.46875	2	53.152	TITLEVEPSDTIENVK	1	0	0	0	7.6057000160217285, 9.429200172424316	22.85	1	8394502	ref|NP_620250.1 polyubiquitin-B precursor [Rattus norvegicus]	28042.099609375, 5043.49609375	1	8	159219	276982	265500	166723	351686	468811	516718	351480	379162	405945	348978	449801	405006	431241	336325	324053	334525	189911	328549	427970	505104	244946	312996	320197	352075	346156
541.281	2	32.539	TLSDYNIQK	1	0	0	0	9.0616		1	8394502	ref|NP_620250.1 polyubiquitin-B precursor [Rattus norvegicus]	28042.1	1	8	32594.1	86260.2	141490	163200	129625	281272	289737	170454	133766	187246	204515	141247	233978	270709	238271	167802	194160	16.019	148123	228678	272982	187458	179599	215409	178548	179086
539.321	2	43.504	ESTLHLVLR[166.1094]	0	1	0	0	9.1221		1	8394502	ref|NP_620250.1 polyubiquitin-B precursor [Rattus norvegicus]	28042.1	1	8	13290.5	61644.5	107854	357441	60611.2	152688	220706	11185.1	56054.6	111754	239903	53049.5	139304	210278	1901.9	53316.1	147463	380552	50925.5	112975	200685	117036	118034	140366	129218	129929
593.977	3	36.962	QLEDGRTLSDYNIQK	1	1	0	0	7.0964		0.93	8394502	ref|NP_620250.1 polyubiquitin-B precursor [Rattus norvegicus]	14888.7	1	8	1.37489e+06	21042.1	22243.1	82604.1	37211.7	2709.37	4817.55	17796.1	40020	16960.5	15470.5	29127.1	5970.7	1828.95	9810.58	38614.1	25444.7	336814	29741.4	8668.77	3503.99	79394.1	93617.5	110978	103901	100527
508.598	3	41.914	IQDKEGIPPDQQR	1	1	0	0	7.6594		0.84	8394502	ref|NP_620250.1 polyubiquitin-B precursor [Rattus norvegicus]	19908.3	1	8	229295	62828.2	54464.6	26983.4	65482.9	51587.7	55273.9	44993.3	62678.4	84495	76262.7	71606.2	81043.5	74822.8	62362.2	79951.7	83129.3	61534.4	85308.8	105238	109728	78652.5	73713.9	85657.8	89773.1	78274.7
721.069	3	55.287	IQDKEGIPPDQQRLIFAGK[136.1092]	2	1	0	0	6.7881		0.81	8394502	ref|NP_620250.1 polyubiquitin-B precursor [Rattus norvegicus]	14888.7	1	8	40368.4	59969.8	55619.2	44257.6	64954.4	65533.8	75878.2	41697.2	57557.1	91893.6	87422.1	81785.6	84689.6	98604.5	55733.9	66357.1	75205.6	42878.9	79007.5	114710	118604	67453.2	81526.9	78036.4	93047.3	72911.7
766.106	3	67.644	TLTGKTITLEVEPSDTIENVK[136.1092]	2	0	0	0	7.0028		1	8394502	ref|NP_620250.1 polyubiquitin-B precursor [Rattus norvegicus]	14888.7	1	8	8992.78	9479.95	12486	44310.1	10062.7	6364.46	11568.9	8225.07	7036.91	15124.2	14106.5	9376.13	8882.79	6207.22	8288.66	9573.46	10197.9	35390.3	8767.34	8705.32	8995.08	9286.59	5969.67	5683.57	7195.2	11611.1
994.03	2	63.94	TITLEVEPSDTIENVKAK	2	0	0	0	6.7806		0.9	8394502	ref|NP_620250.1 polyubiquitin-B precursor [Rattus norvegicus]	19908.3	1	8	12243.3	6071.2	7778.42	3731.28	5659.36	6896.17	6632.51	6006.98	4002.17	4471.6	8854	4761.04	5495.62	6150.2	2904.26	10802.3	11253.5	3009.4	14478.2	5339.45	4777.78	5471.6	5639.22	9349.98	8688.5	6818.72
691.131	5	63.283	IWHHTFYNELRVAPEEHPTLLTEAPLNPK	1	1	0	0	6.8502		0.82	9506371	ref|NP_062085.1 actin, alpha skeletal muscle [Rattus norvegicus]	8736.02	0.95	2	7292.8	51328.6	42666.4	54182.4	45812.6	57555.3	59483.7	52252.8	54214.5	55752.6	51433.2	62484.7	65715.6	67563.4	46114.4	55772.9	58455.5	37964.1	56353.8	62441.6	66053.5	30312.5	32274.5	40568.1	36757.5	50032.3
1123.5	2	72.125	DLYANNVMSGGTTMYPGIADR	0	1	0	0	7.5711		0.99	9506371	ref|NP_062085.1 actin, alpha skeletal muscle [Rattus norvegicus]	21062.2	0.95	2	1073.73	679.554	534.197	0	1011.94	472.341	345.401	130.01	584.324	1422.56	0	1082.82	520.101	802.421	731.453	386.289	666.787	0	1028.84	762.699	992.307	628.844	913.556	872.371	1276.48	676.761
660.681	3	56.161	LASLSEKPPAIDWAYYR	1	1	1	0	9.2256	21.66	0.72	9506411	ref|NP_062256.1 ATP synthase subunit d, mitochondrial [Rattus norvegicus]	21766.5	1	15	454311	236740	407042	238054	529798	431281	264457	115712	505598	591351	550900	624851	470862	599817	93543.6	176839	273050	162550	276439	56949.2	145926	316592	337156	381048	386049	345077
589.274	2	33.752	SWNETFHTR	0	1	0	0	9.1445	34.03	0.83	9506411	ref|NP_062256.1 ATP synthase subunit d, mitochondrial [Rattus norvegicus]	21766.5	1	15	198106	299042	237631	116950	285718	244597	314393	264305	282126	299754	324819	307774	309003	336475	277457	281463	268645	230481	328103	319481	332580	296109	259215	275085	255339	277786
709.37	2	40.266	ANVDKPGLVDDFK	2	0	1	0	9.0535		0.92	9506411	ref|NP_062256.1 ATP synthase subunit d, mitochondrial [Rattus norvegicus]	21766.5	1	15	237062	239134	227078	116944	277540	296146	240656	175935	271078	287732	298395	286373	297877	318639	331696	240913	211695	160053	313942	170663	268134	838965	242390	217327	222695	271562
805.402	2	35.033	YTALVDAEEKEDVK	2	0	0	0	9.0377		0.9	9506411	ref|NP_062256.1 ATP synthase subunit d, mitochondrial [Rattus norvegicus]	19210.9	1	15	145997	69670.8	185558	87979.4	264988	241426	93289.6	238363	268105	273368	227486	285473	283501	308729	64029	248582	237758	165487	297370	288332	136074	202689	259044	232293	258312	214556
842.928	2	51.863	KYPYWPHQPIENL	1	0	0	0	8.3336	11.36	1	9506411	ref|NP_062256.1 ATP synthase subunit d, mitochondrial [Rattus norvegicus]	21766.5	1	15	50791.1	202646	157108	96997.2	197511	200833	200360	166542	182539	219914	233706	198515	238331	269268	215584	195584	199596	178759	227562	245201	291756	210121	197095	191064	203556	198838
674.821	2	29.411	NC[160.0307]AQFVTGSQAR[166.1094]	0	1	0	0	9.2436		1	9506411	ref|NP_062256.1 ATP synthase subunit d, mitochondrial [Rattus norvegicus]	21766.5	1	15	650155	12032.7	31175.1	72928.1	22276.5	20840.6	17484.5	8837.4	31548.9	42860.4	41142	29406.8	24114.9	17475.9	3603.23	13153.6	17405.5	79407.4	11459	7701.63	14412.3	51256.6	39876.1	43351.4	35184.5	53563.6
399.225	2	27.626	IPVPEDK	1	0	0	0	8.043	7.39	1	9506411	ref|NP_062256.1 ATP synthase subunit d, mitochondrial [Rattus norvegicus]	21218.1	1	15	38291	48035.3	35539.8	21421.3	60621.6	46964.5	53257.5	46185.4	53320.6	51760.7	44959.9	60357.6	54495.3	66987.2	48175.1	83157.6	42873	64637.8	58354.6	49884	54960.3	52283.9	50994.7	56706.2	48332.3	51702.3
1046.85	3	66.917	SWNETFHTRLASLSEKPPAIDWAYYR	1	2	1	0	6.9486		0.92	9506411	ref|NP_062256.1 ATP synthase subunit d, mitochondrial [Rattus norvegicus]	15321.4	1	15	3980.96	25226.6	9134.54	20664.8	26927.8	35908.9	91347.2	3191.46	61324	90768.8	94907.7	50785.9	110774	196707	2201.24	4919.41	12191.2	26909	13536.5	36539.4	87676.9	47675.5	55521.9	50850	56217.4	48635.5
778.88	2	58.484	YPYWPHQPIENL	0	0	0	0	7.6283		1	9506411	ref|NP_062256.1 ATP synthase subunit d, mitochondrial [Rattus norvegicus]	21766.5	1	15	48692.1	38165.3	33147.1	44530.3	35795.4	38334.7	32954.3	36470.6	26668.7	33941.8	40202.6	33827.2	35374.2	37703.7	32870.2	39722.7	39120.6	50408.1	53047.5	46114.8	59430.9	37729.6	39845.3	55889.2	47551.7	40701.5
569.7806, 569.79047	2	39.415	YTALVDAEEK	1	0	0	0	6.934899806976318, 6.976600170135498		0.99	9506411	ref|NP_062256.1 ATP synthase subunit d, mitochondrial [Rattus norvegicus]	15321.41015625, 18607.6796875	1	15	13405.3	22397.3	43428.3	77027.5	24153.4	32457	56208.4	24115.3	24951.5	38892.6	41136.6	25767	33072.1	49341.2	32420.3	32932.6	53080.5	59766.2	27135.1	51360.1	54451.3	34808.5	33481.3	30383	29251.6	37816.9
830.439	2	36.728	ANVDKPGLVDDFKNK	3	0	1	0	6.8147		0.75	9506411	ref|NP_062256.1 ATP synthase subunit d, mitochondrial [Rattus norvegicus]	8783.36	1	15	8696.54	29981.1	17753.7	27815.2	35992.2	29370.9	29646.6	33598.7	41568.6	33434.5	29592.6	43809.7	38930.5	34148	40454.3	48183.4	36174.4	29319	47387.7	43093.8	39626.6	41981.9	45747.3	47350.2	45550.2	35968.3
604.279	3	51.591	EDVKNC[160.0307]AQFVTGSQ[129.0426]AR	1	1	0	0	6.9885		0.99	9506411	ref|NP_062256.1 ATP synthase subunit d, mitochondrial [Rattus norvegicus]	17972.9	1	15	9607.23	3861.33	6087.5	5405.18	7195.66	12368.9	5587.72	7323.74	7733.58	11070.1	2627.95	6170.52	6120.94	8594.73	6188.76	4159.79	6419.54	2697.88	4552.64	9890.83	8184.59	7206.38	6101.23	6207.59	6498.36	6714.51
922.982	2	52.698	AIGNALKSWNETFHTR	1	1	0	0	7.1159		0.97	9506411	ref|NP_062256.1 ATP synthase subunit d, mitochondrial [Rattus norvegicus]	18314.1	1	15	3571.24	4689.2	5843.38	1751.81	3769.87	8376.12	12320.7	3061.35	4947.53	8358.25	6251.53	4885.47	9918.26	10404.6	4592.1	4933.9	8132.29	3457.71	4047.23	11898	12048.5	3492.91	5158.35	6590.01	5936.31	6337.47
664.014	3	56.184	LASLSEKPPAIDWAYYR[166.1094]	1	1	1	0	7.3819		1	9506411	ref|NP_062256.1 ATP synthase subunit d, mitochondrial [Rattus norvegicus]	11295.9	1	15	4011.81	1731.78	10813.9	13316.3	4128.81	4016.42	6803.54	463.767	5661.3	11581.2	10538.5	7352.62	5614	7272.85	582.922	1157.18	6744.24	2621.98	759.264	842.067	2206.19	5504.76	5564.32	4273.31	5774.96	5173.52
951.419	3	81.67	NMIPFDQMTIDDLNEVFPETKLDK	2	0	0	0	7.0273		1	9506411	ref|NP_062256.1 ATP synthase subunit d, mitochondrial [Rattus norvegicus]	17972.9	1	15	16065.9	2647.64	1615.58	2596.19	1040.59	1657.03	1749.7	2238.31	805.867	434.828	1487.99	485.959	703.159	930.636	1811.4	1951.73	2188.64	2028	1724.51	2616.01	1259.22	579.127	393.701	0	438.465	1978.01
599.829	2	33.016	EIDLVNRDPK	1	1	0	0	6.7555		0.74	9506465	ref|NP_062028.1 caveolin-3 [Rattus norvegicus]	1384.93	0.93	3	29939.3	54700.4	57564.5	29652.1	87177.2	53046.2	42342.1	110579	76750.5	78894.2	78043.1	94723.5	68567	72476.3	52649.5	90458.7	61654.7	50223.3	98537.2	91056.5	68446.6	50381.4	79409.2	88050.5	70631.8	69438.2
1216.07	2	73.366	VDFEDVIAEPEGTYSFDGVWR	0	1	0	0	6.2736		0.83	9506465	ref|NP_062028.1 caveolin-3 [Rattus norvegicus]	819.969	0.93	3	18104.5	51206.1	57271.6	29679.4	43295.1	48630.8	72185.8	68744.4	33385.2	53183.7	52656.7	50514.2	46286.1	23863.2	75867.4	54574.7	64891.5	38025.7	63047.7	101186	110172	52788.2	47332.6	51967.4	50963.5	54393
1221.07	2	73.567	VDFEDVIAEPEGTYSFDGVWR[166.1094]	0	1	0	0	7.0752		1	9506465	ref|NP_062028.1 caveolin-3 [Rattus norvegicus]	1384.93	0.93	3	3276.04	586.223	969.332	930.128	534.116	1341.65	943.22	297.542	399.049	1467.78	1021.25	568.839	1259.09	1420.56	388.341	123.691	428.154	1027.9	105.384	505.956	1922.39	384.513	1286.76	1591.18	515.807	931.796
791.93	2	42.657	FHQLDIDNPQSIR	0	1	0	0	6.0744		0.88	9506467	ref|XP_003752521.1 PREDICTED: carbonyl reductase [NADPH] 1-like [Rattus norvegicus]	461.411	0.93	3	252357	4572.9	2027.17	1556.88	4090.2	2424.53	5485.54	1169.06	5070.34	4293.74	3556.82	4982.01	2573.35	2614.95	5005.83	3784.93	3744.28	10152.1	5724.39	2694.21	1049.93	13197.5	14575.2	17534	19270.6	15740.3
545.817	2	54.849	FLGDVVLTAR	0	1	0	0	6.1438		0.94	9506467	ref|XP_003752521.1 PREDICTED: carbonyl reductase [NADPH] 1-like [Rattus norvegicus]	461.411	0.93	3	3437.28	3331.96	5253.22	2768.17	942.503	11745.2	14636	5250.58	2013.2	2891.07	5658.76	1595.78	5156.5	10454	10779.6	6447.84	11314.5	3654.08	5337.24	9764.77	10781.3	4864.6	4825.57	6970.18	7893.52	6310.7
658.801	2	43.221	TNFFGTQDVC[160.0307]K	1	0	0	0	5.9869		0.82	9506467	ref|XP_003752521.1 PREDICTED: carbonyl reductase [NADPH] 1-like [Rattus norvegicus]	461.411	0.93	3	1612.02	2277.13	2706.32	1542.12	754.081	7435.04	9161.32	3471.38	1526.23	2104.61	1402.62	1056.49	2658.66	4518.24	6376.12	3253.88	4789.25	1653.01	1610.21	6619.7	8047.3	2569.23	2549.2	3228.46	3363.61	3451.45
548.314	2	40.698	VANVELYYK	1	0	0	0	6.8761		0.99	9506497	ref|NP_062172.1 clathrin heavy chain 1 [Rattus norvegicus]	1215.33	1	37	671873	1.04088e+06	1.00832e+06	321629	1.18242e+06	1.36661e+06	1.28096e+06	904607	1.34556e+06	1.4673e+06	1.15949e+06	1437373	1.54463e+06	2.05419e+06	1.26249e+06	1.32442e+06	1.29386e+06	575568	1.28167e+06	1.6827e+06	1.71939e+06	1.29411e+06	1.28622e+06	1.29534e+06	1.22297e+06	1.24098e+06
677.99	3	45.421	TWKEVC[160.0307]FAC[160.0307]VDGKEFR	2	1	0	0	6.4082		0.96	9506497	ref|NP_062172.1 clathrin heavy chain 1 [Rattus norvegicus]	1039.21	1	37	948813	1701555	939478	485264	1.97661e+06	517122	449704	2.70221e+06	1.52931e+06	779797	572426	2.00215e+06	621284	438383	1.88768e+06	2124824	1.04748e+06	3739.4	2.0868e+06	732161	445544	1.25047e+06	1.21795e+06	1.46938e+06	1.44235e+06	1.1749e+06
666.8487, 667.8221	2	30.709	IYIDSNNNPER	0	1	0	0	6.0329999923706055, 6.263400077819824		0.71, 1.0	9506497	ref|NP_062172.1 clathrin heavy chain 1 [Rattus norvegicus]	479.0342102050781, 763.8411865234375	1	37	134523	91980.8	61274.7	31083.6	116772	59267.3	71557.6	91835	140617	77575.7	69496.2	131941	74946.3	67275.1	83677.8	84115.2	63401.8	32806.7	70697.6	54645	34618.6	92696.5	70931.6	84076.6	73215.6	78601.1
657.681	3	50.987	LASTLVHLGEYQAAVDGAR	0	1	0	0	7.0095		1	9506497	ref|NP_062172.1 clathrin heavy chain 1 [Rattus norvegicus]	1215.33	1	37	35574.8	45753.5	62911.7	42229.4	38650.1	58474.2	80522.7	59573.5	29750.9	47925.6	99214.9	32403	66259.1	82004.8	85376.1	78837	78089.9	54947.5	78411.4	66345.1	68739.6	55755.6	55769.9	73951.1	64713.8	61687.4
488.92072, 732.87506	2, 3	52.733	ALEHFTDLYDIK	1	0	0	0	6.499800205230713, 7.016200065612793		0.7, 0.98	9506497	ref|NP_062172.1 clathrin heavy chain 1 [Rattus norvegicus]	1039.2120361328125, 1215.33203125	1	37	51850.3	30990.7	46152.5	53986.2	17076.6	52045.3	90581.7	32203.3	20947.1	30899.8	90765.3	19509.1	45682.8	64991.3	61166.6	53916.1	53706.3	62789.4	45660	58689.7	84830.4	50118	41922.4	50582.5	54302	50614.6
778.415	2	65.36	LTDQLPLIIVC[160.0307]DR	0	1	0	0	7.3732		1	9506497	ref|NP_062172.1 clathrin heavy chain 1 [Rattus norvegicus]	1215.33	1	37	3430.77	30038.3	51562.3	73587.6	21931.7	23976.8	99446.6	25185	17995.2	38117.9	126439	17144.1	40193.1	67541.3	37532.2	30782.3	35143.7	57051.7	26671.2	39299.4	76732.7	50654.6	50853.1	52345.9	49900.8	45742.3
525.523	4	47.261	LASTLVHLGEYQAAVDGARK	1	1	0	0	5.8357		0.82	9506497	ref|NP_062172.1 clathrin heavy chain 1 [Rattus norvegicus]	570.405	1	37	99510.3	13834.1	12363.1	378382	1380.16	2870.81	1942.28	631.15	3947.91	3353.73	53701.5	1685.24	1744.16	1899	1854.72	5919.38	22103.4	353610	2497.18	1827.64	1397	32806	36345.5	36702.5	41919.7	44569.1
677.427	2	72.991	NLQNLLILTAIK	1	0	0	0	7.5732		1	9506497	ref|NP_062172.1 clathrin heavy chain 1 [Rattus norvegicus]	1215.33	1	37	4711.75	40557.9	51908	48615.5	17600.9	49165.1	82247.7	40730.5	16615.3	31960.7	86245.3	11567.3	50382.2	65246.6	66988.7	34711.1	46768.3	62415.8	38732.2	49054.4	71743.1	42205.2	34103.1	30840.4	26548.1	44066.6
652.835	2	52.307	NNLAGAEELFAR	0	1	0	0	7.4701		1	9506497	ref|NP_062172.1 clathrin heavy chain 1 [Rattus norvegicus]	1039.21	1	37	25034	30555.7	44450.6	31256.8	9667.17	42318.9	56765.1	30196.2	12744.2	22440.9	87292	7014.5	45220.2	59822.3	64207.3	53257.4	59971.5	34497.9	41362.9	50944	46430.7	40739.7	40108.3	46492.7	39135.7	40877.1
472.252	2	40.705	HELIEFR	0	1	0	0	6.3582		0.83	9506497	ref|NP_062172.1 clathrin heavy chain 1 [Rattus norvegicus]	957.581	1	37	38453.6	20737	42574.2	41486	10405.4	35498.2	59331.7	25243	13979.6	30969.1	69572.6	8101.92	31254	46544	54862.2	33407.7	37039.1	42388.2	27371.1	32592.5	42204.5	42157.5	35464.1	32224.5	26693.9	35222.2
971.969	2	56.248	TSIDAYDNFDNISLAQR	0	1	0	0	6.9981		0.99	9506497	ref|NP_062172.1 clathrin heavy chain 1 [Rattus norvegicus]	1215.33	1	37	62197	20705.4	38715.7	34916.3	14260.6	31128.8	49371.5	21627.7	13209.2	27782.3	47970.5	12918.7	32365.5	38941.5	40019.6	27557.1	34691.9	35276.4	22495	38504.3	45336.7	26602.5	31439.5	27668.2	32622.8	32333
667.3522, 1001.53217	2, 3	61.896	KDPELWGSVLLESNPYR	1	1	0	0	6.188399791717529, 6.464200019836426		0.74, 0.94	9506497	ref|NP_062172.1 clathrin heavy chain 1 [Rattus norvegicus]	1215.33203125, 479.0342102050781	1	37	47848.1	20182.8	29377.6	125909	30188.6	24120.2	20942.4	18786.2	23681.6	29014.2	23280.4	35915.1	29969.6	22881	8559.43	25567.6	32637.3	45446.8	23684	24679.6	24220.5	37399.3	37426.7	24860.2	36463.2	32121.6
1021.05	2	74.255	LPVVIGGLLDVDC[160.0307]SEDVIK	1	0	0	0	6.2026		0.86	9506497	ref|NP_062172.1 clathrin heavy chain 1 [Rattus norvegicus]	1215.33	1	37	11705	26506.8	37643.4	39237.2	15265.8	35313.4	52624.6	27090.1	13170.3	26471	51988.4	14034.4	33052.2	34585.2	37503.5	29489.2	29676	42867.5	27846.3	36287.2	65264.9	19551.6	16145	9084.25	12179	29783.3
740.395	2	79.695	VGYTPDWIFLLR	0	1	0	0	7.1441		1	9506497	ref|NP_062172.1 clathrin heavy chain 1 [Rattus norvegicus]	1039.21	1	37	10483	22047.5	28764.2	33372	11331.9	38234.5	41513.5	25505.2	11353.9	19965.5	48918.7	8926.71	34321	49635.3	36528.5	25069.3	28537.8	91218	24021.1	25507.4	48978.7	21081.1	17826.1	14560.9	17818.1	29420.8
592.95	3	24.214	IHEGC[160.0307]EEPATHNALAK	1	0	0	0	6.6638		1	9506497	ref|NP_062172.1 clathrin heavy chain 1 [Rattus norvegicus]	1215.33	1	37	15980.3	17436.6	39334.7	40647.4	12281.2	36783.7	26363.9	34063.4	14276.2	23050	61126	8589.23	33192.9	35750.7	20634.5	38146.2	35812.3	47566.1	26633.2	30447.3	20942	30781.3	29688	25509.6	29153.7	29367.6
752.543	6	56.561	NNRPSEGPLQTRLLEM[147.0354]NLMHAPQVADAILGNQM[147.0354]FTHYDR	0	3	0	1	6.2011		0.92	9506497	ref|NP_062172.1 clathrin heavy chain 1 [Rattus norvegicus]	763.841	1	37	13199.9	37148.5	23452.6	10571.5	34085.5	24542.5	21598.1	32448.1	27944	38295.8	32063	40209.9	28727.9	18512.3	32636.8	36683	32913.7	18763	42591.2	24788.3	26920.9	21671.7	28566.5	31986.9	20282	28024.1
472.59	3	45.926	IVLDNSVFSEHR	0	1	0	0	6.6992		1	9506497	ref|NP_062172.1 clathrin heavy chain 1 [Rattus norvegicus]	1215.33	1	37	32484.3	20735.4	25227.8	21623.4	14809.9	29031.2	38811.4	26817.9	14567.9	16921.7	35790.5	15966	22441.2	29237	44259	29250.5	32224.1	34554.2	34050.1	29588	37833.5	25786.6	20189.9	28956.4	27634.9	27551.7
572.963	3	42.684	VSQPIEGHAASFAQFK	1	0	0	0	6.8341		1	9506497	ref|NP_062172.1 clathrin heavy chain 1 [Rattus norvegicus]	1215.33	1	37	24135.2	23405.6	28057.4	20039.8	13988.7	21857.7	31681.6	30821.3	13074.3	15736.5	35417.1	12590.2	22135.5	23111.1	46773.2	17134.9	21088.3	21035.7	26112.9	21616.3	17896.1	18665.8	21088.3	26650.6	28113.7	23289.1
707.685	3	95.648	DTELAEELLQWFLQEEK	1	0	0	0	6.4589		1	9506497	ref|NP_062172.1 clathrin heavy chain 1 [Rattus norvegicus]	1215.33	1	37	19317.8	12463.4	34024.8	36503.8	9534.58	30346.7	54023.2	12530.8	10456.7	13522.4	55040.8	5285.64	29023.7	18135.1	37546.5	18067.5	18585.8	33972	13255.7	20003.1	44813.1	98.137	1239.56	332.487	1436.35	21182.4
616.65	3	45.386	YESLELC[160.0307]RPVLQQGR	0	2	0	1	6.2474		0.93	9506497	ref|NP_062172.1 clathrin heavy chain 1 [Rattus norvegicus]	1039.21	1	37	34344.5	11701.9	18223.3	17625.4	8251.56	23319.6	27773.9	12652.6	6850.23	13731.8	31243	5692.72	19492.9	29509.8	24297.5	16486.6	25813.5	18143	18175.2	26807.8	31514.5	15216.4	15772.2	17936.3	19162.6	19589.6
672.8155, 672.83014	2	30.898	IYIDSNNNPER[166.1094]	0	1	0	0	6.543700218200684, 6.705699920654297		0.98, 1.0	9506497	ref|NP_062172.1 clathrin heavy chain 1 [Rattus norvegicus]	570.4053955078125, 591.5308227539062	1	37	110847	5812.53	8269.91	54711.4	6090.81	6133.69	6678.68	5959.72	6621.12	14701.8	15094.4	20031.4	11758.2	32674.1	4779.09	10234.9	10259.6	61477.1	7706.87	9491.58	10824.7	11868.3	9362.42	15591.5	11325.7	18732.3
717.407	2	67.558	SVDPTLALSVYLR	0	1	0	0	7.1497		0.82	9506497	ref|NP_062172.1 clathrin heavy chain 1 [Rattus norvegicus]	1215.33	1	37	41288.4	12173	24510.7	18777.2	3312.12	18391.3	39659.1	14514.1	4929.49	14401.2	43638.6	2526.03	20196	30760.6	25833.2	14871.2	19001.8	17100.8	12543.8	16069.9	26201.1	283.958	33.051	18.216	19.202	16842.2
782.413	2	65.415	LTDQLPLIIVC[160.0307]DR[166.1094]	0	1	0	0	6.5122		1	9506497	ref|NP_062172.1 clathrin heavy chain 1 [Rattus norvegicus]	957.581	1	37	24973.1	374.065	19456.7	151149	1054.49	865.906	6435.32	845.884	313.607	5317.94	15776.5	587.93	2168.25	4424.25	2166.15	902.875	8113.05	87632.2	932.493	3015.27	1813.9	12984.8	11222.7	12759.6	14228.4	15580.6
592.821	4	74.963	KFDVNTSAVQVLIEHIGNLDR	1	1	0	0	5.7061		0.98	9506497	ref|NP_062172.1 clathrin heavy chain 1 [Rattus norvegicus]	569.803	1	37	22907.2	13031.9	17197.4	17471.4	8582.81	16784.6	30274.3	14971.7	8499.62	12322.7	29656.7	4251.62	19267.9	28852.1	19959.9	13977.1	14950.5	23587.6	15638	18107.3	26163.6	2554.42	794.576	1151.01	1623.18	15303.2
669.345	2	45.518	VVGAMQLYSVDR	0	1	0	0	6.1251		0.78	9506497	ref|NP_062172.1 clathrin heavy chain 1 [Rattus norvegicus]	763.841	1	37	39049.8	18275.1	25575.7	7430.06	12858.8	18762.8	14618.3	10143.2	8814.1	10183.1	8791.28	7572.45	5923.84	7321.12	16379.4	20434.6	21402.2	3682.55	18995.8	15907.1	16586.1	14864.4	12587.8	16155.3	15804.9	14724.8
555.838	2	72.778	LLLPWLEAR	0	1	0	0	7.3677		1	9506497	ref|NP_062172.1 clathrin heavy chain 1 [Rattus norvegicus]	1215.33	1	37	7910.34	10715	13522	8472.91	6753.26	14119.8	17733.1	9505.98	7976.51	9653.21	16217.8	7138.14	13891.3	20795.4	13364.8	11524.8	12253.8	13416.6	9389.61	12608.5	18948.7	13351.1	13706	13032.5	12362.5	12334.5
657.837	2	52.273	NNLAGAEELFAR[166.1094]	0	1	0	0	7.0632		1	9506497	ref|NP_062172.1 clathrin heavy chain 1 [Rattus norvegicus]	1215.33	1	37	58521.1	5069.78	11260.6	51753.3	3616.41	6961.59	5806.97	6384.52	6117.11	2277.9	14049.1	5829.08	7750.31	7500.03	4677.39	3584.01	6079.27	45769.1	4376.91	3224.42	4277.05	9724.61	8765.46	12049.8	6874.97	12092
649.016	3	51.037	LHIIEVGTPPTGNQPFPK	1	0	0	0	6.4276		0.94	9506497	ref|NP_062172.1 clathrin heavy chain 1 [Rattus norvegicus]	1215.33	1	37	26717.1	6864.06	10855.2	10206.7	3456.97	10437.5	16245.7	9045.57	5227.19	6754.73	17614.5	2678.36	12471.3	14785.1	17999.7	11357.2	13331.9	13693.6	9401.17	13291.7	17901.7	10130.6	6608.52	13203.6	11698.7	11679.1
754.387	2	36.235	VIQC[160.0307]FAETGQVQK	1	0	0	0	6.6021		0.96	9506497	ref|NP_062172.1 clathrin heavy chain 1 [Rattus norvegicus]	1039.21	1	37	19037.4	14403.3	17790.5	17460.9	1906.43	6834.38	22575.6	2832.29	836.146	5199.49	15964.9	1281.46	5554.77	11381.3	10743.5	7876.6	7628.77	18822.9	6285.55	7138.64	19233.2	16009	9990.62	11827.2	10307.7	10756.9
1077.01	2	63.964	GQC[160.0307]DLELINVC[160.0307]NENSLFK	1	0	0	0	6.7564		0.98	9506497	ref|NP_062172.1 clathrin heavy chain 1 [Rattus norvegicus]	1215.33	1	37	3400.27	8288.41	12626	15319.6	4054.47	12575.3	16242.5	12705.3	3169.69	4469.48	20040.1	3614.8	6061.11	12720.7	14490.1	14581.6	13309.1	11150.8	11355.5	11924.4	12476.6	11333.6	9454.17	9104.19	12160.9	10665.1
776.369	2	54.866	GQFSTDELVAEVEK	1	0	0	0	6.6545		0.91	9506497	ref|NP_062172.1 clathrin heavy chain 1 [Rattus norvegicus]	1215.33	1	37	31556.4	4090.83	6245.54	9566.99	5237.85	10985.7	6924.58	8832.37	4917.75	5845.75	15836.6	5374.24	12071.9	14440.8	6094.76	10437.7	10624.7	12033	8253.29	14236	12305.4	10653.8	10957.1	7013.74	15208.6	10389.8
616.46	2	30.51	VDKLDASESLR	1	1	0	0	6.4587		0.85	9506497	ref|NP_062172.1 clathrin heavy chain 1 [Rattus norvegicus]	1215.33	1	37	7205.75	3933.18	10250.7	5950.93	4721.04	8194.97	7659.09	10970.2	8017.38	7656.05	16854.9	6150.5	10740.7	11098.9	9907.25	13349.5	11423.7	11810.3	8054.18	13914.7	8233.54	8175.74	7975.97	10014.3	9582.64	9273.84
608.808	2	54.804	EHLELFWSR	0	1	0	0	6.9577		1	9506497	ref|NP_062172.1 clathrin heavy chain 1 [Rattus norvegicus]	1215.33	1	37	6039.71	4694.29	7502.96	5411.91	3302.77	9095.23	16131	6991.34	8826.11	7581.26	18444	4217.25	12873.2	18423.7	10311.8	5904.89	8278.13	5587.07	4717.79	6299.44	11443.6	7829.16	6912.14	8746.12	5961.41	8461.05
567.301	3	84.824	FDFVHDLVLYLYR	0	1	0	0	6.3148		0.87	9506497	ref|NP_062172.1 clathrin heavy chain 1 [Rattus norvegicus]	1215.33	1	37	6661.81	6093.16	5925.52	7523.93	2916.74	8780.87	20690.4	4657.81	2713.37	4117.26	13453.4	1534.34	8266.59	4062.97	6294.88	3186.3	4176.89	5304.45	3912.38	3336.57	13182.7	7.565	199.562	255.834	533.407	5511.54
588.617	3	47.364	EDKLEC[160.0307]SEELGDLVK	2	0	0	0	6.7681		0.99	9506497	ref|NP_062172.1 clathrin heavy chain 1 [Rattus norvegicus]	1215.33	1	37	525.557	437.045	3901.75	3903.08	337.437	4424.53	4112.63	2079.02	547.669	3295.72	10359.1	0	5824.2	12323.9	1259.82	5554.53	10374.3	9318.5	4436.92	8440.85	6374.64	2923.36	4353.88	4973.68	5417.63	4619.99
[truncated: 5,062 more rows]

## Sheet: S3 - protein expression
Primary Protein Name	Protein Description	ProteinTeller Probability	Peptides to Match	Intensity [ID10515_01_UCA195_3354_043013]	Intensity [ID10516_01_UCA195_3354_043013]	Intensity [ID10517_01_UCA195_3354_043013]	Intensity [ID10518_01_UCA195_3354_043013]	Intensity [ID10519_01_UCA195_3354_043013]	Intensity [ID10520_01_UCA195_3354_043013]	Intensity [ID10521_01_UCA195_3354_043013]	Intensity [ID10522_01_UCA195_3354_043013]	Intensity [ID10523_01_UCA195_3354_043013]	Intensity [ID10524_01_UCA195_3354_043013]	Intensity [ID10525_01_UCA195_3354_043013]	Intensity [ID10526_01_UCA195_3354_043013]	Intensity [ID10527_01_UCA195_3354_043013]	Intensity [ID10528_01_UCA195_3354_043013]	Intensity [ID10529_01_UCA195_3354_043013]	Intensity [ID10530_01_UCA195_3354_043013]	Intensity [ID10531_01_UCA195_3354_043013]	Intensity [ID10532_01_UCA195_3354_043013]	Intensity [ID10533_01_UCA195_3354_043013]	Intensity [ID10534_01_UCA195_3354_043013]	Intensity [ID10535_01_UCA195_3354_043013]	Intensity [ID10538_01_UCA195_3354_043013]	Intensity [ID10538_02_UCA195_3354_043013]	Intensity [ID10538_03_UCA195_3354_043013]	Intensity [ID10538_04_UCA195_3354_043013]	%CV of QC injections	Fold Change @ 120 h (μg versus 1xg)	ANOVA (12 h)	ANOVA (48 h)	ANOVA (120 h)	ANOVA (μg)	ANOVA (1xg)
[truncated: 848 more rows]

[truncated: 1 more sheets: S4 - dynamic SILAC]
